# Supplementary material for: CONSTRICTOR: Constraint Modification Provides Insight into Design of Biochemical Networks
Source: PLoS One. 2014 Nov 25;9(11):e113820. doi: 10.1371/journal.pone.0113820 (PMC4244162; doi:10.1371/journal.pone.0113820)
Supplement: File S1 — Supplementary Tables. Table S1: Reactions and Parameters. Table S2: Reactions in the core model for ethylene production from EFE. Table S3: List of metabolites in the core model. Table S4: Selected solutions from Constrictor in ethylene core model. Table S5: Selected solutions from Constrictor in genome scale model iAF1260. Table S6: Selected solutions from Constrictor in genome scale model iJO1366. (XLSX) [file pone.0113820.s004.xlsx]

## Sheet: Table of Contents
Supplementary Tables
Contents:
Table S1	Reactions and parameters
Table S2	Reactions in the model for ethylene production from EFE
Table S3	List of metabolites in the core model
Table S4	Selected solutions from Constrictor in ethylene core model
Table S5	Selected solutions from Constrictor in genome scale model iAF1260
Table S6	Selected solutions from Constrictor in genome scale model iJO1366

## Sheet: Table S1
Table S1: Reactions and parameters
Reactions in Core Network		Source
E. coli core model from iAF1260 (Reaction #s 1 – 95)		UCSD.edu, Feist et. al. (2007)
Native pathways (Reaction #s 96 - 111)		BIGG: Schellenberger et. al. (2010); KEGG: Kanehisa et. al. (2000)
Heterologous ethylene production (Reactions #s 112 - 114)		Fukudo et. al. (1994)
Genome Scale Networks
E. coli genome scale model iAF1260		Feist et. al. (2007)
E. coli genome scale model iJO1366		Orth et. al. (2011)
Heterologous ethylene production		Fukudo et. al. (1994)
Parameter	Value
Maximum Glucose Uptake Rate	10.5 mmol/gdcw/hr	Varma (1994)
Maximum Oxygen Uptake Rate	15 mmol/gdcw/hr	Varma (1994)
ATP Maintenance Requirement	3.15 mmol/gdcw/hr	Orth et. al.(2011)
Minimum Growth Rate	0.30 1/hr
FBA: Objective	Maximize ethylene production (Eth-dem)
Constrictor: Major Restriction Factor	20% of the baseline flux
Constrictor: Minor Restriction Factor	80% of the baseline flux

## Sheet: Table S2
Table S2: Reactions in the Model for Ethylene Production from EFE
Rxn Abbrv	Rxn #	Name	Equation	Functional Class	Protein Class	Source
ENO	1	enolase	[c] : 2pg <-> h2o + pep	Glycolysis/Gluconeogenesis	4.2.1.11	E coli Core, http://systemsbiology.ucsd.edu/Downloads/EcoliCore
FBA	2	fructose-bisphosphate aldolase	[c] : fdp <-> dhap + g3p	Glycolysis/Gluconeogenesis	4.1.2.13	E coli Core, http://systemsbiology.ucsd.edu/Downloads/EcoliCore
FBP	3	fructose-bisphosphatase	[c] : fdp + h2o -> f6p + pi	Glycolysis/Gluconeogenesis	3.1.3.11	E coli Core, http://systemsbiology.ucsd.edu/Downloads/EcoliCore
GAPD	4	glyceraldehyde-3-phosphate dehydrogenase	[c] : g3p + nad + pi <-> 13dpg + h + nadh	Glycolysis/Gluconeogenesis	1.2.1.12	E coli Core, http://systemsbiology.ucsd.edu/Downloads/EcoliCore
PDH	5	pyruvate dehydrogenase	[c] : coa + nad + pyr -> accoa + co2 + nadh	Glycolysis/Gluconeogenesis		E coli Core, http://systemsbiology.ucsd.edu/Downloads/EcoliCore
PFK	6	phosphofructokinase	[c] : atp + f6p -> adp + fdp + h	Glycolysis/Gluconeogenesis	2.7.1.11	E coli Core, http://systemsbiology.ucsd.edu/Downloads/EcoliCore
PGI	7	glucose-6-phosphate isomerase	[c] : g6p <-> f6p	Glycolysis/Gluconeogenesis	5.3.1.9	E coli Core, http://systemsbiology.ucsd.edu/Downloads/EcoliCore
PGK	8	phosphoglycerate kinase	[c] : 3pg + atp <-> 13dpg + adp	Glycolysis/Gluconeogenesis	2.7.2.3	E coli Core, http://systemsbiology.ucsd.edu/Downloads/EcoliCore
PGM	9	phosphoglycerate mutase	[c] : 2pg <-> 3pg	Glycolysis/Gluconeogenesis	5.4.2.1	E coli Core, http://systemsbiology.ucsd.edu/Downloads/EcoliCore
PPS	10	phosphoenolpyruvate synthase	[c] : atp + h2o + pyr -> amp + (2) h + pep + pi	Glycolysis/Gluconeogenesis	2.7.9.2	E coli Core, http://systemsbiology.ucsd.edu/Downloads/EcoliCore
PYK	11	pyruvate kinase	[c] : adp + h + pep -> atp + pyr	Glycolysis/Gluconeogenesis	2.7.1.40	E coli Core, http://systemsbiology.ucsd.edu/Downloads/EcoliCore
TPI	12	triose-phosphate isomerase	[c] : dhap <-> g3p	Glycolysis/Gluconeogenesis	5.3.1.1	E coli Core, http://systemsbiology.ucsd.edu/Downloads/EcoliCore
G6PDH2r	13	glucose 6-phosphate dehydrogenase	[c] : g6p + nadp <-> 6pgl + h + nadph	Pentose Phosphate Pathway	1.1.1.49	E coli Core, http://systemsbiology.ucsd.edu/Downloads/EcoliCore
GND	14	phosphogluconate dehydrogenase	[c] : 6pgc + nadp -> co2 + nadph + ru5p-D	Pentose Phosphate Pathway	1.1.1.44	E coli Core, http://systemsbiology.ucsd.edu/Downloads/EcoliCore
PGL	15	6-phosphogluconolactonase	[c] : 6pgl + h2o -> 6pgc + h	Pentose Phosphate Pathway	3.1.1.31	E coli Core, http://systemsbiology.ucsd.edu/Downloads/EcoliCore
RPE	16	ribulose 5-phosphate 3-epimerase	[c] : ru5p-D <-> xu5p-D	Pentose Phosphate Pathway	5.1.3.1	E coli Core, http://systemsbiology.ucsd.edu/Downloads/EcoliCore
RPI	17	ribose-5-phosphate isomerase	[c] : r5p <-> ru5p-D	Pentose Phosphate Pathway	5.3.1.6	E coli Core, http://systemsbiology.ucsd.edu/Downloads/EcoliCore
TALA	18	transaldolase	[c] : g3p + s7p <-> e4p + f6p	Pentose Phosphate Pathway	2.2.1.2	E coli Core, http://systemsbiology.ucsd.edu/Downloads/EcoliCore
TKT1	19	transketolase	[c] : r5p + xu5p-D <-> g3p + s7p	Pentose Phosphate Pathway	2.2.1.1	E coli Core, http://systemsbiology.ucsd.edu/Downloads/EcoliCore
TKT2	20	transketolase	[c] : e4p + xu5p-D <-> f6p + g3p	Pentose Phosphate Pathway	2.2.1.1	E coli Core, http://systemsbiology.ucsd.edu/Downloads/EcoliCore
ACALD	21	acetaldehyde dehydrogenase (acetylating)	[c] : acald + coa + nad <-> accoa + h + nadh	Pyruvate Metabolism	1.2.1.10	E coli Core, http://systemsbiology.ucsd.edu/Downloads/EcoliCore
ACKr	22	acetate kinase	[c] : ac + atp <-> actp + adp	Pyruvate Metabolism	2.7.2.1	E coli Core, http://systemsbiology.ucsd.edu/Downloads/EcoliCore
ALCD2x	23	alcohol dehydrogenase (ethanol)	[c] : etoh + nad <-> acald + h + nadh	Pyruvate Metabolism	1.1.1.1	E coli Core, http://systemsbiology.ucsd.edu/Downloads/EcoliCore
LDHD	24	D-lactate dehydrogenase	[c] : lac-D + nad <-> h + nadh + pyr	Pyruvate Metabolism	1.1.1.28	E coli Core, http://systemsbiology.ucsd.edu/Downloads/EcoliCore
PFL	25	pyruvate formate lyase	[c] : coa + pyr -> accoa + for	Pyruvate Metabolism		E coli Core, http://systemsbiology.ucsd.edu/Downloads/EcoliCore
PTAr	26	phosphotransacetylase	[c] : accoa + pi <-> actp + coa	Pyruvate Metabolism	2.3.1.8	E coli Core, http://systemsbiology.ucsd.edu/Downloads/EcoliCore
ACONTa	27	aconitase (half-reaction A, Citrate hydro-lyase)	[c] : cit <-> acon-C + h2o	TCA	4.2.1.3	E coli Core, http://systemsbiology.ucsd.edu/Downloads/EcoliCore
ACONTb	28	aconitase (half-reaction B, Isocitrate hydro-lyase)	[c] : acon-C + h2o <-> icit	TCA	4.2.1.3	E coli Core, http://systemsbiology.ucsd.edu/Downloads/EcoliCore
AKGDH	29	2-Oxogluterate dehydrogenase	[c] : akg + coa + nad -> co2 + nadh + succoa	TCA		E coli Core, http://systemsbiology.ucsd.edu/Downloads/EcoliCore
CS	30	citrate synthase	[c] : accoa + h2o + oaa -> cit + coa + h	TCA		E coli Core, http://systemsbiology.ucsd.edu/Downloads/EcoliCore
FUM	31	fumarase	[c] : fum + h2o <-> mal-L	TCA	4.2.1.2	E coli Core, http://systemsbiology.ucsd.edu/Downloads/EcoliCore
ICDHyr	32	isocitrate dehydrogenase (NADP)	[c] : icit + nadp <-> akg + co2 + nadph	TCA	1.1.1.42	E coli Core, http://systemsbiology.ucsd.edu/Downloads/EcoliCore
MDH	33	malate dehydrogenase	[c] : mal-L + nad <-> h + nadh + oaa	TCA	1.1.1.37	E coli Core, http://systemsbiology.ucsd.edu/Downloads/EcoliCore
SUCOAS	34	succinyl-CoA synthetase (ADP-forming)	[c] : atp + coa + succ <-> adp + pi + succoa	TCA	6.2.1.5	E coli Core, http://systemsbiology.ucsd.edu/Downloads/EcoliCore
ICL	35	Isocitrate lyase	[c] : icit -> glx + succ	Anaplerotic reactions	4.1.3.1	E coli Core, http://systemsbiology.ucsd.edu/Downloads/EcoliCore
MALS	36	malate synthase	[c] : accoa + glx + h2o -> coa + h + mal-L	Anaplerotic reactions	4.1.3.2	E coli Core, http://systemsbiology.ucsd.edu/Downloads/EcoliCore
ME1	37	malic enzyme (NAD)	[c] : mal-L + nad -> co2 + nadh + pyr	Anaplerotic reactions	1.1.1.38	E coli Core, http://systemsbiology.ucsd.edu/Downloads/EcoliCore
ME2	38	malic enzyme (NADP)	[c] : mal-L + nadp -> co2 + nadph + pyr	Anaplerotic reactions	1.1.1.40	E coli Core, http://systemsbiology.ucsd.edu/Downloads/EcoliCore
PPC	39	phosphoenolpyruvate carboxylase	[c] : co2 + h2o + pep -> h + oaa + pi	Anaplerotic reactions	4.1.1.31	E coli Core, http://systemsbiology.ucsd.edu/Downloads/EcoliCore
PPCK	40	phosphoenolpyruvate carboxykinase	[c] : atp + oaa -> adp + co2 + pep	Anaplerotic reactions	4.1.1.49	E coli Core, http://systemsbiology.ucsd.edu/Downloads/EcoliCore
ADK1	41	adenylate kinase	[c] : amp + atp <-> (2) adp	Oxidative Phosphorylation	2.7.4.3	E coli Core, http://systemsbiology.ucsd.edu/Downloads/EcoliCore
ATPM	42	ATP maintenance requirement	[c] : atp + h2o -> adp + h + pi	Oxidative Phosphorylation		E coli Core, http://systemsbiology.ucsd.edu/Downloads/EcoliCore
ATPS4r	43	ATP synthase (four protons for one ATP)	adp[c] + (4) h[e] + pi[c] <-> atp[c] + (3) h[c] + h2o[c]	Oxidative Phosphorylation	3.6.3.14	E coli Core, http://systemsbiology.ucsd.edu/Downloads/EcoliCore
CYTBD	44	cytochrome oxidase bd (ubiquinol-8: 2 protons)	(2) h[c] + (0.5) o2[c] + q8h2[c] -> (2) h[e] + h2o[c] + q8[c]	Oxidative Phosphorylation		E coli Core, http://systemsbiology.ucsd.edu/Downloads/EcoliCore
FRD7	45	fumarate reductase	[c] : fum + q8h2 -> q8 + succ	Oxidative Phosphorylation	1.3.99.1	E coli Core, http://systemsbiology.ucsd.edu/Downloads/EcoliCore
NADH16	46	NADH dehydrogenase (ubiquinone-8 & 3 protons)	(4) h[c] + nadh[c] + q8[c] -> (3) h[e] + nad[c] + q8h2[c]	Oxidative Phosphorylation	1.6.5.3	E coli Core, http://systemsbiology.ucsd.edu/Downloads/EcoliCore
NADTRHD	47	NAD transhydrogenase	[c] : nad + nadph -> nadh + nadp	Oxidative Phosphorylation	1.6.1.2	E coli Core, http://systemsbiology.ucsd.edu/Downloads/EcoliCore
SUCDi	48	succinate dehydrogenase (irreversible)	[c] : q8 + succ -> fum + q8h2	Oxidative Phosphorylation	1.3.99.1	E coli Core, http://systemsbiology.ucsd.edu/Downloads/EcoliCore
THD2	49	NAD(P) transhydrogenase	(2) h[e] + nadh[c] + nadp[c] -> (2) h[c] + nad[c] + nadph[c]	Oxidative Phosphorylation	1.6.1.1	E coli Core, http://systemsbiology.ucsd.edu/Downloads/EcoliCore
EX_ac(e)	50	Acetate exchange	[e] : ac <->	Exchange		E coli Core, http://systemsbiology.ucsd.edu/Downloads/EcoliCore
EX_acald(e)	51	Acetaldehyde exchange	[e] : acald <->	Exchange		E coli Core, http://systemsbiology.ucsd.edu/Downloads/EcoliCore
EX_akg(e)	52	2-Oxoglutarate exchange	[e] : akg <->	Exchange		E coli Core, http://systemsbiology.ucsd.edu/Downloads/EcoliCore
EX_co2(e)	53	CO2 exchange	[e] : co2 <->	Exchange		E coli Core, http://systemsbiology.ucsd.edu/Downloads/EcoliCore
EX_etoh(e)	54	Ethanol exchange	[e] : etoh <->	Exchange		E coli Core, http://systemsbiology.ucsd.edu/Downloads/EcoliCore
EX_for(e)	55	Formate exchange	[e] : for <->	Exchange		E coli Core, http://systemsbiology.ucsd.edu/Downloads/EcoliCore
EX_fru(e)	56	D-Fructose exchange	[e] : fru <->	Exchange		E coli Core, http://systemsbiology.ucsd.edu/Downloads/EcoliCore
EX_fum(e)	57	Fumarate exchange	[e] : fum <->	Exchange		E coli Core, http://systemsbiology.ucsd.edu/Downloads/EcoliCore
EX_glc(e)	58	D-Glucose exchange	[e] : glc-D <->	Exchange		E coli Core, http://systemsbiology.ucsd.edu/Downloads/EcoliCore
EX_gln_L(e)	59	L-Glutamine exchange	[e] : gln-L <->	Exchange		E coli Core, http://systemsbiology.ucsd.edu/Downloads/EcoliCore
EX_glu_L(e)	60	L-Glutamate exchange	[e] : glu-L <->	Exchange		E coli Core, http://systemsbiology.ucsd.edu/Downloads/EcoliCore
EX_h(e)	61	H+ exchange	[e] : h <->	Exchange		E coli Core, http://systemsbiology.ucsd.edu/Downloads/EcoliCore
EX_h2o(e)	62	H2O exchange	[e] : h2o <->	Exchange		E coli Core, http://systemsbiology.ucsd.edu/Downloads/EcoliCore
EX_lac_D(e)	63	D-Lactate exchange	[e] : lac-D <->	Exchange		E coli Core, http://systemsbiology.ucsd.edu/Downloads/EcoliCore
EX_mal_L(e)	64	L-Malate exchange	[e] : mal-L <->	Exchange		E coli Core, http://systemsbiology.ucsd.edu/Downloads/EcoliCore
EX_nh4(e)	65	Ammonium exchange	[e] : nh4 <->	Exchange		E coli Core, http://systemsbiology.ucsd.edu/Downloads/EcoliCore
EX_o2(e)	66	O2 exchange	[e] : o2 <->	Exchange		E coli Core, http://systemsbiology.ucsd.edu/Downloads/EcoliCore
EX_pi(e)	67	Phosphate exchange	[e] : pi <->	Exchange		E coli Core, http://systemsbiology.ucsd.edu/Downloads/EcoliCore
EX_pyr(e)	68	Pyruvate exchange	[e] : pyr <->	Exchange		E coli Core, http://systemsbiology.ucsd.edu/Downloads/EcoliCore
EX_succ(e)	69	Succinate exchange	[e] : succ <->	Exchange		E coli Core, http://systemsbiology.ucsd.edu/Downloads/EcoliCore
ACALDt	70	acetaldehyde reversible transport	acald[e] <-> acald[c]	Transport, Extracellular		E coli Core, http://systemsbiology.ucsd.edu/Downloads/EcoliCore
ACt2r	71	acetate reversible transport via proton symport	ac[e] + h[e] <-> ac[c] + h[c]	Transport, Extracellular		E coli Core, http://systemsbiology.ucsd.edu/Downloads/EcoliCore
AKGt2r	72	2-oxoglutarate reversible transport via symport	akg[e] + h[e] <-> akg[c] + h[c]	Transport, Extracellular		E coli Core, http://systemsbiology.ucsd.edu/Downloads/EcoliCore
CO2t	73	CO2 transporter via diffusion	co2[e] <-> co2[c]	Transport, Extracellular		E coli Core, http://systemsbiology.ucsd.edu/Downloads/EcoliCore
D_LACt2	74	D-lactate transport via proton symport	h[e] + lac-D[e] <-> h[c] + lac-D[c]	Transport, Extracellular		E coli Core, http://systemsbiology.ucsd.edu/Downloads/EcoliCore
ETOHt2r	75	ethanol reversible transport via proton symport	etoh[e] + h[e] <-> etoh[c] + h[c]	Transport, Extracellular		E coli Core, http://systemsbiology.ucsd.edu/Downloads/EcoliCore
FORt2	76	formate transport via proton symport (uptake only)	for[e] + h[e] -> for[c] + h[c]	Transport, Extracellular		E coli Core, http://systemsbiology.ucsd.edu/Downloads/EcoliCore
FORti	77	formate transport via diffusion	for[c] -> for[e]	Transport, Extracellular		E coli Core, http://systemsbiology.ucsd.edu/Downloads/EcoliCore
FRUpts2	78	Fructose transport via PEP:Pyr PTS (f6p generating)	fru[e] + pep[c] -> f6p[c] + pyr[c]	Transport, Extracellular		E coli Core, http://systemsbiology.ucsd.edu/Downloads/EcoliCore
FUMt2_2	79	Fumarate transport via proton symport (2 H)	fum[e] + (2) h[e] -> fum[c] + (2) h[c]	Transport, Extracellular		E coli Core, http://systemsbiology.ucsd.edu/Downloads/EcoliCore
GLCpts	80	D-glucose transport via PEP:Pyr PTS	glc-D[e] + pep[c] -> g6p[c] + pyr[c]	Transport, Extracellular		E coli Core, http://systemsbiology.ucsd.edu/Downloads/EcoliCore
GLNabc	81	L-glutamine transport via ABC system	atp[c] + gln-L[e] + h2o[c] -> adp[c] + gln-L[c] + h[c] + pi[c]	Transport, Extracellular		E coli Core, http://systemsbiology.ucsd.edu/Downloads/EcoliCore
GLUt2r	82	L-glutamate transport via proton symport, reversible (periplasm)	glu-L[e] + h[e] <-> glu-L[c] + h[c]	Transport, Extracellular		E coli Core, http://systemsbiology.ucsd.edu/Downloads/EcoliCore
H2Ot	83	H2O transport via diffusion	h2o[e] <-> h2o[c]	Transport, Extracellular		E coli Core, http://systemsbiology.ucsd.edu/Downloads/EcoliCore
MALt2_2	84	Malate transport via proton symport (2 H)	(2) h[e] + mal-L[e] -> (2) h[c] + mal-L[c]	Transport, Extracellular		E coli Core, http://systemsbiology.ucsd.edu/Downloads/EcoliCore
NH4t	85	ammonia reversible transport	nh4[e] <-> nh4[c]	Transport, Extracellular		E coli Core, http://systemsbiology.ucsd.edu/Downloads/EcoliCore
O2t	86	o2 transport via diffusion	o2[e] <-> o2[c]	Transport, Extracellular		E coli Core, http://systemsbiology.ucsd.edu/Downloads/EcoliCore
PIt2r	87	phosphate reversible transport via proton symport	h[e] + pi[e] <-> h[c] + pi[c]	Transport, Extracellular		E coli Core, http://systemsbiology.ucsd.edu/Downloads/EcoliCore
PYRt2r	88	pyruvate reversible transport via proton symport	h[e] + pyr[e] <-> h[c] + pyr[c]	Transport, Extracellular		E coli Core, http://systemsbiology.ucsd.edu/Downloads/EcoliCore
SUCCt2_2	89	succinate transport via proton symport (2 H)	(2) h[e] + succ[e] -> (2) h[c] + succ[c]	Transport, Extracellular		E coli Core, http://systemsbiology.ucsd.edu/Downloads/EcoliCore
SUCCt3	90	succinate transport out via proton antiport	h[e] + succ[c] -> h[c] + succ[e]	Transport, Extracellular		E coli Core, http://systemsbiology.ucsd.edu/Downloads/EcoliCore
GLNS	91	glutamine synthetase	[c] : atp + glu-L + nh4 -> adp + gln-L + h + pi	Glutamate Metabolism	6.3.1.2	E coli Core, http://systemsbiology.ucsd.edu/Downloads/EcoliCore
GLUDy	92	glutamate dehydrogenase (NADP)	[c] : glu-L + h2o + nadp <-> akg + h + nadph + nh4	Glutamate Metabolism	1.4.1.4	E coli Core, http://systemsbiology.ucsd.edu/Downloads/EcoliCore
GLUN	93	glutaminase	[c] : gln-L + h2o -> glu-L + nh4	Glutamate Metabolism	3.5.1.2	E coli Core, http://systemsbiology.ucsd.edu/Downloads/EcoliCore
GLUSy	94	glutamate synthase (NADPH)	[c] : akg + gln-L + h + nadph -> (2) glu-L + nadp	Glutamate Metabolism	1.4.1.13	E coli Core, http://systemsbiology.ucsd.edu/Downloads/EcoliCore
BiomassEcoliCore	95	Biomass Objective Function with GAM	[c] : (1.496) 3pg + (3.7478) accoa + (59.8100) atp + (0.3610) e4p + (0.0709) f6p + (0.1290) g3p + (0.2050) g6p + (0.2557) gln-L + (4.9414) glu-L + (59.8100) h2o + (3.5470) nad + (13.0279) nadph + (1.7867) oaa + (0.5191) pep + (2.8328) pyr + (0.8977) r5p -> (59.8100) adp + (4.1182) akg + (3.7478) coa + (59.8100) h + (3.5470) nadh + (13.0279) nadp + (59.8100) pi	Biomass		E coli Core, http://systemsbiology.ucsd.edu/Downloads/EcoliCore
G5SADs	96	L-glutamate 5-semialdehyde dehydratase	[c] : glu5sa -> p5c + h + h2o	Proline biosynthesis	Spontaneous	Ecocyc, BIGG
G5SD	97	Glutamate-5-semialdehyde dehydrogenase	[c] : glu5p + h + nadph -> glu5sa + nadp + pi	Proline biosynthesis	1.2.1.41	Ecocyc, BIGG
GLU5K	98	Glutamate 5-kinase	[c] : atp + glu-L -> adp + glu5p	Proline biosynthesis	2.7.2.11	Ecocyc, BIGG
P5CD	99	1-pyrroline-5-carboxylate dehydrogenase	[c] : p5c + (2) h2o + nad -> glu-L + h + nadh	Amino Acid Metabolism	1.5.1.12	Ecocyc, BIGG
PPKr	100	polyphosphate kinase	[c] : atp + pi <-> adp + ppi	Oxidative Phosphorylation	2.7.4.1	Ecocyc, BIGG
HCO3E	101	Bicarb equilibrium reaction	[c]: co2 + h2o <-> h + bicarb	Transport, Extracellular	4.2.1.1	Ecocyc, BIGG
ASPTA	102	Aspartate aminotransferase	[c]: asp + akg <-> oaa + glu-L	Amino Acid Metabolism	2.6.1.1	Ecocyc, BIGG
ACGS	103	N-acetylglutamate synthase	[c]: glu-L + accoa -> acglu + coa + h	Arginine Biosynthesis	2.3.1.1	Ecocyc, BIGG
ACGK	104	Acetylglutamate kinase	[c]: acglu + atp -> acg5p + adp	Arginine Biosynthesis	2.7.2.8	Ecocyc, BIGG
AGPR	105	N-acetylglutamylphosphate reductase	[c]: acg5sa + nadp + pi <-> acg5p + nadph + h	Arginine Biosynthesis	1.2.1.38	Ecocyc, BIGG
ACOTA	106	Acetylornithine transaminase	[c]: acorn + akg <-> acg5sa + glu-L	Arginine Biosynthesis	2.6.1.11	Ecocyc, BIGG
ACODA	107	Acetylornithine deacetylase	[c]: acorn + h2o -> orn + ac	Arginine Biosynthesis	3.5.1.16	Ecocyc, BIGG
OCBT	108	Ornithine carbamoyltransferase	[c]: orn + cbp <-> citr-L + pi + h	Arginine Biosynthesis	2.1.3.3	Ecocyc, BIGG
ARGSS	109	Argininosuccinate synthase	[c]: asp-L + citr-L + atp -> argsuc + amp + ppi + h	Arginine Biosynthesis	6.3.4.5	Ecocyc, BIGG
ARGSL	110	Argininosuccinate lyase	[c]: argsuc <-> arg-L + fum	Arginine Biosynthesis	4.3.2.1	Ecocyc, BIGG
CBPS	111	Carbamoyl phosphate synthetase	[c]: (2) atp + gln-L + hco3 + h2o -> cbp + glu-L + (2) adp + pi + (2) h	Arginine Biosynthesis	6.3.5.5	Ecocyc, BIGG
EFE	112	Ethylene-forming	[c] : (3) akg + (3) o2 + L-arg -> (2) eth + (7) co2 + succ + guan + P5C + (3) H20	Ethylene Biosynthesis	1.13.12.19	Fukuda et. al. (1992)
Eth-dem	113	Ethylene demand	eth[c] ->	Ethylene Biosynthesis
Guan-dem	114	Guanidine demand	guan[c] ->	Ethylene Biosynthesis

## Sheet: Table S3
Table S3. List of metabolites in the core model
Abbreviation	Name	Formula	Compound Names	KEGG ID
13dpg	3-Phospho-D-glyceroyl phosphate	C3H4O10P2	1,3-bis-phosphoglycerate/ 3-Phospho-D-glyceroyl phosphate/ (R)-2-Hydroxy-3-(phosphonooxy)-1-monoanhydride with phosphoric propanoic acid/ 1,3-bisphosphoglycerate	C00236
2pg	D-Glycerate 2-phosphate	C3H4O7P	2-phosphoglyceric acid/ 2-Phospho-D-glycerate	C00631
3pg	3-Phospho-D-glycerate	C3H4O7P	D-Glycerate 3-phosphate/ 3-Phosphoglycerate/ 3-phosphoglyceric acid	C00197
6pgc	6-Phospho-D-gluconate	C6H10O10P	6-phosphogluconic acid/ D-gluconate 6-phosphate	C00345
6pgl	6-phospho-D-glucono-1,5-lactone	C6H9O9P	D-Glucono-1,5-lactone 6-phosphate	C01236
ac	Acetate	C2H3O2	vinegar/ Ethylic acid/ Vinegar acid/ Methanecarboxylic acid/ Acetic acid/ Ethanoic acid	C00033
ac[e]	Acetate (extracellular)	C2H3O2	vinegar/ Ethylic acid/ Vinegar acid/ Methanecarboxylic acid/ Acetic acid/ Ethanoic acid	C00033
acald	Acetaldehyde	C2H4O	Ethanal/ Aldehyde C(2)/ acetylaldehyde/ Aceteldehyde/ Acetic aldehyde/ Ethyl aldehyde/ Aldehyde	C00084
acald[e]	Acetaldehyde (extracellular)	C2H4O	Ethanal/ Aldehyde C(2)/ acetylaldehyde/ Aceteldehyde/ Acetic aldehyde/ Ethyl aldehyde/ Aldehyde	C00084
accoa	Acetyl-CoA	C23H34N7O17P3S	Acetyl coenzyme A	C00024
acg5p	N-acetylglutamyl-phosphate	C7H9NO8P	N-acetyl-L-glutamate-5-phosphate	-
acg5sa	N-acetyl-L-glutamate-5-semialdehyde	C7H10NO4	-	-
acglu	N-acetyl-L-glutamate	C7H9NO5	-	-
acon-C	cis-Aconitate	C6H3O6	cis-1,2,3-Propenetricarboxylic acid/ (Z)-1-Propene-1,2,3-tricarboxylic acid/ cis-Aconitic acid	C00417
acorn	N-acetyl-L-ornithine	C7H14N2O3	-	-
actp	Acetyl phosphate	C2H3O5P	-	C00227
adp	ADP	C10H12N5O10P2	Adenosine 5-diphosphate	C00008
akg	2-Oxoglutarate	C5H4O5	Oxoglutaric acid/ 2-Ketoglutaric acid/ alpha-Ketoglutarate/ alpha-Ketoglutaric Acid	C00026
akg[e]	2-Oxoglutarate (extracellular)	C5H4O5	Oxoglutaric acid/ 2-Ketoglutaric acid/ alpha-Ketoglutarate/ alpha-Ketoglutaric Acid	C00026
amp	AMP	C10H12N5O7P	Adenosine 5-monophosphate/ Adenylic acid/ Adenylate/ 5-AMP/ 5-Adenylic acid/ 5-Adenosine monophosphate/ Adenosine 5-phosphate	C00020
arg-L	L-arginine	C6H14N4O2	(S)-2-Amino-5-guanidinovaleric acid	C00062
argsuc	L-arginino-succinate	C10H17N4O6	-	-
asp	L-aspartate	C4H6NO4	Aspartic acid	-
atp	ATP	C10H12N5O13P3	Adenosine 5-triphosphate/ 5-adenylate triphosphate	C00002
cbp	carbamoyl-phosphate	CH2NO5P	-	-
cit	Citrate	C6H5O7	Citric acid/ 2-Hydroxytricarballylic acid/ 2/ 2-Hydroxy-1/ 3-propanetricarboxylic acid	C00158
citr-L	L-citrulline	C6H13N3O3	-	-
co2	CO2	CO2	Carbonic anhydride/ Carbon dioxide	C00011
co2[e]	CO2 (extracellular)	CO2	Carbonic anhydride/ Carbon dioxide	C00011
coa	Coenzyme A	C21H32N7O16P3S	CoA/ CoA-SH/ CoASH	C00010
dhap	Dihydroxyacetone phosphate	C3H5O6P	Glycerone phosphate	C00111
e4p	D-Erythrose 4-phosphate	C4H7O7P	4-phospho D-erythrose	C00279
eth	Ethylene	C2H4	Ethylene	C06547
etoh	Ethanol	C2H6O	Ethyl alcohol/ Methylcarbinol	C00469
etoh[e]	Ethanol (extracellular)	C2H6O	Ethyl alcohol/ Methylcarbinol	C00469
f6p	D-Fructose 6-phosphate	C6H11O9P	D-Fructose 6-phosphoric acid/ Neuberg ester/ beta-D-Fructose 6-phosphate	C00085
fdp	D-Fructose 1,6-bisphosphate	C6H10O12P2	fructose-1,6-bisphosphate/ fructose diphosphate/ beta-D-fructofuranose-1,6-diphosphate/ fbp	C00354
for	Formate	CH1O2	Methanoic acid/ Formic acid/ Hydrogencarboxylic acid/ aminic acid	C00058
for[e]	Formate (extracellular)	CH1O2	Methanoic acid/ Formic acid/ Hydrogencarboxylic acid/ aminic acid	C00058
fru[e]	D-Fructose (extracellular)	C6H12O6	Levulose/ Fruit sugar/ D-Arabino-hexulose	C00095
fum	Fumarate	C4H2O4	boletic acid/ allomaleic acid/ Fumaric acid/ Trans-butenedioic acid	C00122
fum[e]	Fumarate (extracellular)	C4H2O4	boletic acid/ allomaleic acid/ Fumaric acid/ Trans-butenedioic acid	C00122
g3p	Glyceraldehyde 3-phosphate	C3H5O6P	D-glyceraldehyde 3-phosphate/ (2R)-2-Hydroxy-3-(phosphonooxy)-propanal	C00661
g6p	D-Glucose 6-phosphate	C6H11O9P	Glucose 6-phosphate/ Robinson ester/ alpha-D-Glucose 6-phosphate	C00092
glc-D[e]	D-Glucose (extracellular)	C6H12O6	Grape sugar/ Dextrose/ alpha-D-Glucose/ beta-D-Glucose/ Glucose	C00031
gln-L	L-Glutamine	C5H10N2O3	L-2-Aminoglutaramic acid/ Gln	C00064
gln-L[e]	L-Glutamine (extracellular)	C5H10N2O3	L-2-Aminoglutaramic acid/ Gln	C00064
glu5p	L-Glutamate 5-phosphate	C5H8NO7P	-	C03287
glu5sa	L-Glutamate 5-semialdehyde	C5H9NO3	-	C00016
glu-L	L-Glutamate	C5H8NO4	L-Glutamic acid/ L-Glutaminic acid/ Glu	C00025
glu-L[e]	L-Glutamate (extracellular)	C5H8NO4	L-Glutamic acid/ L-Glutaminic acid/ Glu	C00025
glx	Glyoxylate	C2H1O3	Glyoxalate/ Glyoxylic acid/ Acetic acid	C00048
guan	Guanidine	CH5N3	Carbamidine	C17349
h	H+	H	Hydrogen Ion/ Proton	C00080
h[e]	H+ (extracellular)	H	Hydrogen Ion/ Proton	C00080
h2o	H2O	H2O	Water/ Dihydrogen oxide	C00001
h2o[e]	H2O (extracellular)	H2O	Water/ Dihydrogen oxide	C00001
hco3	Bicarbonate	HCO3	Carbonate	-
icit	Isocitrate	C6H5O7	Isocitric acid/ 1-Hydroxytricarballylic acid/ 2/ 3-tricarboxylic acid/ 1-Hydroxypropane-1	C00311
lac-D	D-Lactate	C3H5O3	(R)-Lactate/ D-Lactic acid/ D-2-Hydroxypropanoic acid/ D-2-Hydroxypropionic acid	C00256
lac-D[e]	D-Lactate (extracellular)	C3H5O3	(R)-Lactate/ D-Lactic acid/ D-2-Hydroxypropanoic acid/ D-2-Hydroxypropionic acid	C00256
mal-L	L-Malate	C4H4O5	(S)-Malate/ L-Apple acid/ L-Malic acid/ L-2-Hydroxybutanedioic acid/ Malate	C00149
mal-L[e]	L-Malate (extracellular)	C4H4O5	(S)-Malate/ L-Apple acid/ L-Malic acid/ L-2-Hydroxybutanedioic acid/ Malate	C00149
nad	Nicotinamide adenine dinucleotide	C21H26N7O14P2	NAD+/ NAD/ beta-Diphosphopyridine Nucleotide/ beta-NAD/ beta-Nicotinamide adenine dinucleotide	C00003
nadh	Nicotinamide adenine dinucleotide - reduced	C21H27N7O14P2	DPNH/ NADH	C00004
nadp	Nicotinamide adenine dinucleotide phosphate	C21H25N7O17P3	NADP/ beta-Nicotinamide adenine dinucleotide phosphate/ NADP+	C00006
nadph	Nicotinamide adenine dinucleotide phosphate - reduced	C21H26N7O17P3	TPNH/ beta-triphosphopyridine nucleotide/ NADPH	C00005
nh4	Ammonium	H4N	NH3	C01342
nh4[e]	Ammonium (extracellular)	H4N	NH3	C01342
o2	O2	O2	Oxygen/ dioxygen	C00007
o2[e]	O2 (extracellular)	O2	Oxygen/ dioxygen	C00007
oaa	Oxaloacetate	C4H2O5	Oxalacetic acid/ Oxaloacetic acid/ 2-oxobutanedioic acid/ Oxosuccinic acid	C00036
orn	L-ornithine	C5H13N2O2	-	-
1pyr5c	(S)-1-Pyrroline-5-carboxylate	C5H6NO2	(S)-1-Pyrroline-5-carboxylate, L-1-Pyrroline-5-carboxylate, 1-Pyrroline-5-carboxylic acid	C03912
pep	Phosphoenolpyruvate	C3H2O6P	Phosphoenolpyruvic acid/ PEP	C00074
pi	Phosphate	HO4P	Pi/ Orthophosphate/ Phosphoric acid	C00009
pi[e]	Phosphate (extracellular)	HO4P	Pi/ Orthophosphate/ Phosphoric acid	C00009
ppi	Disphosphate	H4P2O7	Diphosphoric acid, pyrophosphate	C00013
pyr	Pyruvate	C3H3O3	Pyruvic acid/ 2-Oxopropanoate/ 2-Oxopropanoic acid/ Pyroracemic acid/ alpha-Ketopropionic acid/ 2-Ketopropionic Acid	C00022
pyr[e]	Pyruvate (extracellular)	C3H3O3	Pyruvic acid/ 2-Oxopropanoate/ 2-Oxopropanoic acid/ Pyroracemic acid/ alpha-Ketopropionic acid/ 2-Ketopropionic Acid	C00022
q8	Ubiquinone-8	C49H74O4	Coenzyme Q, CoQ, Q	C00399
q8h2	Ubiquinol-8	C49H76O4	QH2, CoQH2	C00390
r5p	alpha-D-Ribose 5-phosphate	C5H9O8P	D-Ribose 5-phosphate/ D-Ribose-5-phosphate/ Ribose 5-phosphate	C00117
ru5p-D	D-Ribulose 5-phosphate	C5H9O8P	-	C00199
s7p	Sedoheptulose 7-phosphate	C7H13O10P	altro-Heptulose 7-phosphate	C00281
succ	Succinate	C4H4O4	Succinic acid/ Butanedionic acid/ Ethylenesuccinic acid	C00042
succ[e]	Succinate (extracellular)	C4H4O4	Succinic acid/ Butanedionic acid/ Ethylenesuccinic acid	C00042
succoa	Succinyl-CoA	C25H35N7O19P3S	Succinyl coenzyme A/ succino-1-yl-coenzymeA	C00091
xu5p-D	D-Xylulose 5-phosphate	C5H9O8P	-	C00231

## Sheet: Table S4
Table S4. Selected solutions from Constrictor in ethylene core model
All flux values in mmol/gdcw/hr
		Limit on glucose uptake, Maximize ethylene		Fixed glucose uptake, Maximize ethylene		Limit on glucose uptake, Maximize ethylene		Maximize growth, scan with fmajor = 0.2, fminor = 0.8
Strain:	BASELINE	Mutant A	Mutant B	Mutant C	Mutant D	Mutant E	Mutant F	BASELINE	Ethanol	Acetate
Reactions Targeted (Individually):	N/A	GLCpts (80% of baseline)	GAPD, PGK (80% of baseline)	GAPD, PGK (80% of baseline)	ENO, PGM (80% of baseline)	ENO, PGM (50% of baseline)	FBA, PFK, TPI (50% of baseline)	N/A	CYBD, NADH16 (20% of baseline)	ICDHyr (80% of baseline)
Prod. Rate (mmol ethylene/gdcw/hr):	3.68074	3.21264	3.29917	1.91365	2.10242	2.62008	2.6877	0	0	0
Yield (mol ethylene/mol glucose):	0.350546	0.382457	0.370343	0.182252	0.200231	0.436673	0.429585	0	0	0
Growth Rate (1/hr):	0.3	0.3	0.3	0.448127	0.428596	0.3	0.3	0.794253	0.392845	0.651291
ACALD	-2.26323	0	-1.86097	-5.75828	-5.81341	0	0	0	-4.30882	0
ACGK	1.84037	1.60632	1.64958	0.956825	1.05121	1.31004	1.34385	0	0	0
ACGS	1.84037	1.60632	1.64958	0.956825	1.05121	1.31004	1.34385	0	0	0
ACKr	-3.13501	-2.60253	-0.641476	0.956825	1.05121	1.29663	0.966944	-6.64097	-10.7205	-9.76552
ACODA	1.84037	1.60632	1.64958	0.956825	1.05121	1.31004	1.34385	0	0	0
ACONTa	5.84478	5.14263	5.27242	3.35396	3.61605	4.25378	4.35522	0.878347	0.423841	0.702677
ACONTb	5.84478	5.14263	5.27242	3.35396	3.61605	4.25378	4.35522	0.878347	0.423841	0.702677
ACOTA	-1.84037	-1.60632	-1.64958	-0.956825	-1.05121	-1.31004	-1.34385	0	0	0
ADK1	1.84037	1.60632	1.64958	0.956825	1.05121	1.31004	1.34385	0	0	0
AGPR	-1.84037	-1.60632	-1.64958	-0.956825	-1.05121	-1.31004	-1.34385	0	0	0
AKGDH	0	0	0	0	0	0	0	0.0214275	0	0
ALCD2x	-2.26323	0	-1.86097	-5.75828	-5.81341	0	0	0	-4.30882	0
ARGSL	1.84037	1.60632	1.64958	0.956825	1.05121	1.31004	1.34385	0	0	0
ARGSS	1.84037	1.60632	1.64958	0.956825	1.05121	1.31004	1.34385	0	0	0
ASPTA	-1.84037	-1.60632	-1.64958	-0.956825	-1.05121	-1.31004	-1.34385	0	0	0
ATPM	3.15	3.15	3.15	3.15	3.15	3.15	3.15	3.15	3.15	16.3747
CBPS	1.84037	1.60632	1.64958	0.956825	1.05121	1.31004	1.34385	0	0	0
CS	5.84478	5.14263	5.27242	3.35396	3.61605	4.25378	4.35522	0.878347	0.423841	0.702677
ENO	19.7537	15.5537	15.7132	15.4916	15.803	9.87685	10.4094	15.4343	19.368	16.9585
EX_ac(e)	4.97538	4.20885	2.29106	0	0	0.0134067	0.376907	6.64097	10.7205	9.76552
EX_acald(e)	0	0	0	0	0	0	0	0	0	0
EX_akg(e)	0	0	0	0	0	0	0	0	0	0
EX_co2(e)	12.3466	12.7223	13.583	16.8373	16.8422	16.6569	16.082	15.9182	-0.701896	15.753
EX_etoh(e)	2.26323	0	1.86097	5.75828	5.81341	0	0	0	4.30882	0
EX_for(e)	14.2077	8.4618	10.5488	10.7917	11.0357	0	1.21731	0	16.9255	0
EX_fru(e)	0	0	0	0	0	0	0	0	0	0
EX_fum(e)	0	0	0	0	0	0	0	0	0	0
EX_glc(e)	-10.5	-8.4	-8.9084	-10.5	-10.5	-6.00009	-6.25651	-10.5	-10.5	-10.5
EX_gln_L(e)	0	0	0	0	0	0	0	0	0	0
EX_glu_L(e)	0	0	0	0	0	0	0	0	0	0
EX_h2o(e)	17.7898	19.7265	18.8561	17.2138	17.3045	22.7723	22.2989	21.7039	-2.14908	20.4972
EX_h(e)	34.4029	26.7202	27.1058	24.5653	24.8894	12.5816	14.3315	22.5737	35.5265	22.8304
EX_lac_D(e)	0	0	0	0	0	0	0	0	0	0
EX_mal_L(e)	0	0	0	0	0	0	0	0	0	0
EX_nh4(e)	-7.15695	-6.4548	-6.58459	-5.31402	-5.49068	-5.56595	-5.66739	-4.3309	-2.14211	-3.55136
EX_o2(e)	-15	-15	-15	-15	-15	-15	-15	-15	-2.99786	-15
EX_pi(e)	-1.10361	-1.10361	-1.10361	-1.64852	-1.57668	-1.10361	-1.10361	-2.92182	-1.44516	-2.3959
EX_pyr(e)	0	0	0	0	0	0	0	0	0	0
EX_succ(e)	0	0	0	0	0	0	0	0	0	0
FBA	10.2016	8.10159	7.75269	6.40751	6.65716	4.82465	5.1008	7.4438	10.1092	8.51632
FBP	0	0	0	0	0	0	0	0	0	0
FUM	3.68074	3.21264	3.29917	1.91365	2.10242	2.62008	2.6877	0.0214275	0	0
G5SADs	0	0	0	0	0	0	0	0	0	0
G5SD	0	0	0	0	0	0	0	0	0	0
G6PDH2r	0	0	2.57191	10.9402	10.2495	2.63108	2.57191	6.79846	0	4.00751
GAPD	20.2025	16.0025	16.162	16.162	16.4441	10.3257	10.8582	16.6225	19.9557	17.9328
GLNS	1.91708	1.68303	1.72629	1.07141	1.1608	1.38675	1.42056	0.20309	0.10045	0.166535
GLU5K	0	0	0	0	0	0	0	0	0	0
GLUDy	-5.23987	-4.77177	-4.8583	-4.24261	-4.32988	-4.17921	-4.24683	-4.12781	-2.04166	-3.38482
GLUN	0	0	0	0	0	0	0	0	0	0
GLUSy	0	0	0	0	0	0	0	0	0	0
GND	0	0	2.57192	10.9402	10.2495	2.63108	2.57192	6.79846	0	4.00751
HCO3E	1.84037	1.60632	1.64958	0.956825	1.05121	1.31004	1.34385	0	0	0
ICDHyr	5.84478	5.14263	5.27242	3.35396	3.61605	4.25378	4.35522	0.878347	0.423841	0.702677
ICL	0	0	0	0	0	0	0	0	0	0
LDH_D	0	0	0	0	0	0	0	0	0	0
MALS	0	0	0	0	0	0	0	0	0	0
MDH	3.68074	3.21264	3.29917	1.91365	2.10242	2.62008	2.6877	0.0214275	0	0
ME1	0	0	0	0	0	0	0	0	0	0
ME2	0	0	0	0	0	0	0	0	0	0
NADTRHD	0	0	0	14.1968	13.1503	0.118339	0	0	0	0
OCBT	1.84037	1.60632	1.64958	0.956825	1.05121	1.31004	1.34385	0	0	0
P5CD	1.84037	1.60632	1.64958	0.956825	1.05121	1.31004	1.34385	0	0	0
PDH	0	2.01402	0	0	0	5.39153	4.63916	10.496	0	12.9091
PFK	10.2016	8.10159	7.75269	6.40751	6.65716	4.82465	5.1008	7.4438	10.1092	8.51632
PFL	14.2077	8.4618	10.5488	10.7917	11.0357	0	1.21731	0	16.9255	0
PGI	10.4385	8.3385	6.27499	-0.532077	0.162594	3.3075	3.6231	3.53872	10.4195	6.35897
PGK	-20.2025	-16.0025	-16.162	-16.162	-16.4441	-10.3257	-10.8582	-16.6225	-19.9557	-17.9328
PGL	0	0	2.57192	10.9402	10.2495	2.63108	2.57192	6.79846	0	4.00751
PGM	-19.7537	-15.5537	-15.7132	-15.4916	-15.803	-9.87685	-10.4094	-15.4343	-19.368	-16.9585
PPC	4.54042	4.07232	4.15885	3.1978	3.33061	3.47976	3.54738	2.27601	1.12574	1.86634
PPCK	0	0	0	0	0	0	0	0	0	0
PPKr	-1.84037	-1.60632	-1.64958	-0.956825	-1.05121	-1.31004	-1.34385	0	0	0
PPS	0	0	0	0	0	0	0	0	0	0
PTAr	3.13501	2.60253	0.641476	-0.956825	-1.05121	-1.29663	-0.966944	6.64097	10.7205	9.76552
PYK	4.55756	2.92566	2.49023	1.56119	1.74988	0.241283	0.449802	2.24598	7.53834	4.25408
RPE	-0.21564	-0.21564	1.49897	6.97136	6.52495	1.53842	1.49897	3.96139	-0.282377	2.20353
RPI	-0.21564	-0.21564	-1.07295	-3.96885	-3.72459	-1.09267	-1.07295	-2.83706	-0.282377	-1.80398
SUCDi	1000	1000	1000	1000	1000	1000	1000	1000	0	0
SUCOAS	0	0	0	0	0	0	0	-0.0214275	0	0
TALA	-0.05367	-0.05367	0.803635	3.56657	3.33984	0.823358	0.803635	2.12406	-0.07028	1.21932
TKT1	-0.05367	-0.05367	0.803635	3.56657	3.33984	0.823358	0.803635	2.12406	-0.07028	1.21932
TKT2	-0.16197	-0.16197	0.695335	3.40479	3.18512	0.715058	0.695335	1.83733	-0.212097	0.984205
TPI	10.2016	8.10159	7.75269	6.40751	6.65716	4.82465	5.1008	7.4438	10.1092	8.51632
ACALDt	0	0	0	0	0	0	0	0	0	0
ACt2r	-4.97538	-4.20885	-2.29106	0	0	-0.0134067	-0.376907	-6.64097	-10.7205	-9.76552
AKGt2r	0	0	0	0	0	0	0	0	0	0
CO2t	-12.3466	-12.7223	-13.583	-16.8373	-16.8422	-16.6569	-16.082	-15.9182	0.701896	-15.753
D_LACt2	0	0	0	0	0	0	0	0	0	0
ETOHt2r	-2.26323	0	-1.86097	-5.75828	-5.81341	0	0	0	-4.30882	0
FORt2	0	0	0	0	0	0	0	0	0	0
FORti	14.2077	8.4618	10.5488	10.7917	11.0357	0	1.21731	0	16.9255	0
FRUpts2	0	0	0	0	0	0	0	0	0	0
FUMt2_2	0	0	0	0	0	0	0	0	0	0
GLCpts	10.5	8.4	8.9084	10.5	10.5	6.00009	6.25651	10.5	10.5	10.5
GLNabc	0	0	0	0	0	0	0	0	0	0
GLUt2r	0	0	0	0	0	0	0	0	0	0
H2Ot	-17.7898	-19.7265	-18.8561	-17.2138	-17.3045	-22.7723	-22.2989	-21.7039	2.14908	-20.4972
MALt2_2	0	0	0	0	0	0	0	0	0	0
NH4t	7.15695	6.4548	6.58459	5.31402	5.49068	5.56595	5.66739	4.3309	2.14211	3.55136
O2t	15	15	15	15	15	15	15	15	2.99786	15
PIt2r	1.10361	1.10361	1.10361	1.64852	1.57668	1.10361	1.10361	2.92182	1.44516	2.3959
PYRt2r	0	0	0	0	0	0	0	0	0	0
SUCCt2_2	0	0	0	0	0	0	0	0	0	0
SUCCt3	0	0	0	0	0	0	0	0	0	0
ATPS4r	12.6781	15.7722	17.8766	24.4923	23.6643	23.2742	22.6487	32.7703	-1.35881	32.0588
CYBD	18.9578	20.3621	20.1025	24.259	23.6927	22.1398	21.9369	30	5.99571	30
FRD7	998.16	998.394	998.35	999.043	998.949	998.69	998.656	999.979	0	0
NADH16	17.1174	18.7558	18.4529	23.3022	22.6415	20.8297	20.593	29.9786	5.99571	30
THD2	5.14383	5.14383	0	0	0	0	0	0	6.73576	3.15207
EFE	1.84037	1.60632	1.64958	0.956825	1.05121	1.31004	1.34385	0	0	0
Eth_dem	3.68074	3.21264	3.29917	1.91365	2.10242	2.62008	2.6877	0	0	0
Guan_dem	1.84037	1.60632	1.64958	0.956825	1.05121	1.31004	1.34385	0	0	0
BiomassEcoliCore	0.3	0.3	0.3	0.448127	0.428596	0.3	0.3	0.794253	0.392845	0.651291

## Sheet: Table S5
Table S5. Selected solutions from Constrictor in genome scale model iAF1260
All flux values in mmol/gdcw/hr
	Maximize ethylene			Maximize growth, scan with fmajor = 0.2, fminor = 0.8)
Strain:	BASELINE	Mutant G	Mutant H	BASELINE	Mutant K	Ethanol	Acetate	D-lactate	D-lactate	Succinate
Reactions Targeted (Individually):	N/A	GLCtex (70% of baseline)	GAPD, PGK (40% of baseline)	N/A	G5SADs (20% of baseline)	O2tex, O2tpp (20% of baseline)	ICDHyr (80% of baseline)	LPADSS (80% of baseline)	DHNPA2 (80% of baseline)	FUM (20% of baseline)
Prod. Rate (mmol ethylene/gdcw/hr):	3.67303	3.03984	3.04548	0	0.288119	0	0	0	0	0
Yield (mol ethylene/mol glucose):	0.349812	0.41	0.39	0	0.0274399	0	0	0	0	0
Growth Rate (1/hr):	0.3	0.3	0.3	0.85	0.82	0.358399	0.85	0.679564	0.679564	0.825099
12DGR120tipp	0	0	0	0	0	0	0	0	0	0
12DGR140tipp	0	0	0	0	0	0	0	0	0	0
12DGR141tipp	0	0	0	0	0	0	0	0	0	0
12DGR160tipp	0	0	0	0	0	0	0	0	0	0
12DGR161tipp	0	0	0	0	0	0	0	0	0	0
12DGR180tipp	0	0	0	0	0	0	0	0	0	0
12DGR181tipp	0	0	0	0	0	0	0	0	0	0
12PPDRtex	0	0	0	0	0	0	0	0	0	0
12PPDRtpp	0	0	0	0	0	0	0	0	0	0
12PPDStex	0	0	0	0	0	0	0	0	0	0
12PPDStpp	0	0	0	0	0	0	0	0	0	0
14GLUCANabcpp	0	0	0	0	0	0	0	0	0	0
14GLUCANtexi	0	0	0	0	0	0	0	0	0	0
23CAMPtex	0	0	0	0	0	0	0	0	0	0
23CCMPtex	0	0	0	0	0	0	0	0	0	0
23CGMPtex	0	0	0	0	0	0	0	0	0	0
23CUMPtex	0	0	0	0	0	0	0	0	0	0
23DAPPAt2pp	0	0	0	0	0	0	0	0	0	0
23DAPPAtex	0	0	0	0	0	0	0	0	0	0
23PDE2pp	0	0	0	0	0	0	0	0	0	0
23PDE4pp	0	0	0	0	0	0	0	0	0	0
23PDE7pp	0	0	0	0	0	0	0	0	0	0
23PDE9pp	0	0	0	0	0	0	0	0	0	0
26DAHtex	0	0	0	0	0	0	0	0	0	0
2AGPA120tipp	0	0	0	0	0	0	0	0	0	0
2AGPA140tipp	0	0	0	0	0	0	0	0	0	0
2AGPA141tipp	0	0	0	0	0	0	0	0	0	0
2AGPA160tipp	0	0	0	0	0	0	0	0	0	0
2AGPA161tipp	0	0	0	0	0	0	0	0	0	0
2AGPA180tipp	0	0	0	0	0	0	0	0	0	0
2AGPA181tipp	0	0	0	0	0	0	0	0	0	0
2AGPE120tipp	0	0	0	0	0	0	0	0	0	0
2AGPE140tipp	0	0	0	0	0	0	0	0	0	0
2AGPE141tipp	0	0	0	0	0	0	0	0	0	0
2AGPE160tipp	0	0	0	0	0	0	0	0	0	0
2AGPE161tipp	0	0	0	0	0	0	0	0	0	0
2AGPE180tipp	0	0	0	0	0	0	0	0	0	0
2AGPE181tipp	0	0	0	0	0	0	0	0	0	0
2AGPEAT120	0	0	0	0	0	0	0	0	0	0
2AGPEAT140	0	0	0	0	0	0	0	0	0	0
2AGPEAT141	0	0	0	0	0	0	0	0	0	0
2AGPEAT160	0	0	0	0	0	0	0	0	0	0
2AGPEAT161	0	0	0	0	0	0	0	0	0	0
2AGPEAT180	0	0	0	0	0	0	0	0	0	0
2AGPEAT181	0	0	0	0	0	0	0	0	0	0
2AGPG120tipp	0	0	0	0	0	0	0	0	0	0
2AGPG140tipp	0	0	0	0	0	0	0	0	0	0
2AGPG141tipp	0	0	0	0	0	0	0	0	0	0
2AGPG160tipp	0	0	0	0	0	0	0	0	0	0
2AGPG161tipp	0	0	0	0	0	0	0	0	0	0
2AGPG180tipp	0	0	0	0	0	0	0	0	0	0
2AGPG181tipp	0	0	0	0	0	0	0	0	0	0
2AGPGAT120	0	0	0	0	0	0	0	0	0	0
2AGPGAT140	0	0	0	0	0	0	0	0	0	0
2AGPGAT141	0	0	0	0	0	0	0	0	0	0
2AGPGAT160	0	0	0	0	0	0	0	0	0	0
2AGPGAT161	0	0	0	0	0	0	0	0	0	0
2AGPGAT180	0	0	0	0	0	0	0	0	0	0
2AGPGAT181	0	0	0	0	0	0	0	0	0	0
2DGLCNRx	0	0	0	0	0	0	0	0	0	0
2DGLCNRy	0	0	0	0	0	0	0	0	0	0
2DGULRx	0	0	0	0	0	0	0	0	0	0
2DGULRy	0	0	0	0	0	0	0	0	0	0
2MAHMP	0	0	0	0	0	0	0	0	0	0
34dhpactex	0	0	0	0	0	0	0	0	0	0
3AMPtex	0	0	0	0	0	0	0	0	0	0
3CMPtex	0	0	0	0	0	0	0	0	0	0
3GMPtex	0	0	0	0	0	0	0	0	0	0
3HAD100	0.106752	0.106752	0.106752	0.30227	0.292304	0.127533	0.301188	0.241816	0.241816	0.293603
3HAD120	0.061626	0.061626	0.061626	0.174495	0.168742	0.0736224	0.173871	0.139596	0.139596	0.169492
3HAD121	0.045126	0.045126	0.045126	0.127775	0.123562	0.0539104	0.127318	0.10222	0.10222	0.124111
3HAD140	0.038286	0.038286	0.038286	0.108407	0.104833	0.0457389	0.108019	0.0867259	0.0867259	0.105299
3HAD141	0.045126	0.045126	0.045126	0.127775	0.123562	0.0539104	0.127318	0.10222	0.10222	0.124111
3HAD160	0.038286	0.038286	0.038286	0.108407	0.104833	0.0457389	0.108019	0.0867259	0.0867259	0.105299
3HAD161	0.045126	0.045126	0.045126	0.127775	0.123562	0.0539104	0.127318	0.10222	0.10222	0.124111
3HAD180	0	0	0	0	0	0	0	0	0	0
3HAD181	0	0	0	0	0	0	0	0	0	0
3HAD40	0.106752	0.106752	0.106752	0.30227	0.292304	0.127533	0.301188	0.241816	0.241816	0.293603
3HAD60	0.106752	0.106752	0.106752	0.30227	0.292304	0.127533	0.301188	0.241816	0.241816	0.293603
3HAD80	0.106752	0.106752	0.106752	0.30227	0.292304	0.127533	0.301188	0.241816	0.241816	0.293603
3HCINNMH	0	0	0	0	0	0	0	0	0	0
3HPPPNH	0	0	0	0	0	0	0	0	0	0
3KGK	0	0	0	0	0	0	0	0	0	0
3NTD2pp	0	0	0	0	0	0	0	0	0	0
3NTD4pp	0	0	0	0	0	0	0	0	0	0
3NTD7pp	0	0	0	0	0	0	0	0	0	0
3NTD9pp	0	0	0	0	0	0	0	0	0	0
3OAR100	0.106752	0.106752	0.106752	0.30227	0.292304	0.127533	0.301188	0.241816	0.241816	0.293603
3OAR120	0.061626	0.061626	0.061626	0.174495	0.168742	0.0736224	0.173871	0.139596	0.139596	0.169492
3OAR121	0.045126	0.045126	0.045126	0.127775	0.123562	0.0539104	0.127318	0.10222	0.10222	0.124111
3OAR140	0.061626	0.061626	0.061626	0.174495	0.168742	0.0736224	0.173871	0.139596	0.139596	0.169492
3OAR141	0.045126	0.045126	0.045126	0.127775	0.123562	0.0539104	0.127318	0.10222	0.10222	0.124111
3OAR160	0.038286	0.038286	0.038286	0.108407	0.104833	0.0457389	0.108019	0.0867259	0.0867259	0.105299
3OAR161	0.045126	0.045126	0.045126	0.127775	0.123562	0.0539104	0.127318	0.10222	0.10222	0.124111
3OAR180	0	0	0	0	0	0	0	0	0	0
3OAR181	0	0	0	0	0	0	0	0	0	0
3OAR40	0.106752	0.106752	0.106752	0.30227	0.292304	0.127533	0.301188	0.241816	0.241816	0.293603
3OAR60	0.106752	0.106752	0.106752	0.30227	0.292304	0.127533	0.301188	0.241816	0.241816	0.293603
3OAR80	0.106752	0.106752	0.106752	0.30227	0.292304	0.127533	0.301188	0.241816	0.241816	0.293603
3OAS100	0.106752	0.106752	0.106752	0.30227	0.292304	0.127533	0.301188	0.241816	0.241816	0.293603
3OAS120	0.061626	0.061626	0.061626	0.174495	0.168742	0.0736224	0.173871	0.139596	0.139596	0.169492
3OAS121	0.045126	0.045126	0.045126	0.127775	0.123562	0.0539104	0.127318	0.10222	0.10222	0.124111
3OAS140	0.061626	0.061626	0.061626	0.174495	0.168742	0.0736224	0.173871	0.139596	0.139596	0.169492
3OAS141	0.045126	0.045126	0.045126	0.127775	0.123562	0.0539104	0.127318	0.10222	0.10222	0.124111
3OAS160	0.038286	0.038286	0.038286	0.108407	0.104833	0.0457389	0.108019	0.0867259	0.0867259	0.105299
3OAS161	0.045126	0.045126	0.045126	0.127775	0.123562	0.0539104	0.127318	0.10222	0.10222	0.124111
3OAS180	0	0	0	0	0	0	0	0	0	0
3OAS181	0	0	0	0	0	0	0	0	0	0
3OAS60	0.106752	0.106752	0.106752	0.30227	0.292304	0.127533	0.301188	0.241816	0.241816	0.293603
3OAS80	0.106752	0.106752	0.106752	0.30227	0.292304	0.127533	0.301188	0.241816	0.241816	0.293603
3PEPTabcpp	0	0	0	0	0	0	0	0	0	0
3PEPTtex	0	0	0	0	0	0	0	0	0	0
3UMPtex	0	0	0	0	0	0	0	0	0	0
42A12BOOXpp	0	0	0	0	0	0	0	0	0	0
4HOXPACDtex	0	0	0	0	0	0	0	0	0	0
4HTHRS	0	0	0	0	0	0	0	0	0	0
4PCP	0	0	0	0	0	0	0	0	0	0
4PCPpp	0	0	0	0	0	0	0	0	0	0
4PEPTabcpp	0	0	0	0	0	0	0	0	0	0
4PEPTtex	0	0	0	0	0	0	0	0	0	0
5DGLCNR	0	0	0	0	0	0	0	0	0	0
5DGLCNt2rpp	0	0	0	0	0	0	0	0	0	0
5DGLCNtex	0	0	0	0	0	0	0	0	0	0
5DOAN	0	0	0	0	0	0	0	0	0	0
A5PISO	0.01167	0.01167	0.01167	0.0330438	0.0319543	0.0139417	0.0329255	0.026435	0.026435	0.0320964
AACPS1	0	0	0	0	0	0	0	0	0	0
AACPS2	0	0	0	0	0	0	0	0	0	0
AACPS3	0	0	0	0	0	0	0	0	0	0
AACPS4	0	0	0	0	0	0	0	0	0	0
AACPS5	0	0	0	0	0	0	0	0	0	0
AACPS6	0	0	0	0	0	0	0	0	0	0
AACPS7	0	0	0	0	0	0	0	0	0	0
AACPS8	0	0	0	0	0	0	0	0	0	0
AACPS9	0	0	0	0	0	0	0	0	0	0
AACTOOR	0	0	0	0	0	0	0	0	0	0
AADDGT	0	0	0	0	0	0	0	0	0	0
AAMYL	0	0	0	0	0	0	0	0	0	0
AAMYLpp	0	0	0	0	0	0	0	0	0	0
AB6PGH	0	0	0	0	0	0	0	0	0	0
ABTA	0	0	0	0	0	0	0	0	0	0
ABUTD	0	0	0	0	0	0	0	0	0	0
ABUTt2pp	1000	1000	1000	0	0	0	0	1000	0	1000
ABUTtex	0	0	0	0	0	0	0	0	0	0
ACACCT	0	0	0	0	0	0	0	0	0	0
ACACT1r	0	0	0	0	0	0	0	0	0	0
ACACt2pp	0	0	0	0	0	0	0	0	0	0
ACACtex	0	0	0	0	0	0	0	0	0	0
ACALD	-1.72197	0.9814	-0.419215	0	0	-13.362	0	0	0	0
ACALDtex	0	0	0	0	0	0	0	0	0	0
ACALDtpp	0	0	0	0	0	0	0	0	0	0
ACANTHAT	0	0	0	0	0	0	0	0	0	0
ACBIPGT	0	0	0	0	0	0	0	0	0	0
ACCOAC	0.723924	0.723924	0.723924	2.0498	1.98222	0.864846	2.04247	1.63984	1.63984	1.99103
ACCOAL	1000	1000	1000	1000	0	1000	1000	0	0	1000
ACGAL1PPpp	0	0	0	0	0	0	0	0	0	0
ACGAL1Ptex	0	0	0	0	0	0	0	0	0	0
ACGALtex	0	0	0	0	0	0	0	0	0	0
ACGAM1PPpp	0	0	0	0	0	0	0	0	0	0
ACGAM1Ptex	0	0	0	0	0	0	0	0	0	0
ACGAMK	0	0	0	0	0	0	0	0	0	0
ACGAMT	0	0	0	0	0	0	0	0	0	0
ACGAptspp	0	0	0	0	0	0	0	0	0	0
ACGAtex	0	0	0	0	0	0	0	0	0	0
ACGK	1.92525	1.60866	1.61148	0.251269	0.387044	0.106014	0.25037	0.201015	0.201015	0.244064
ACGS	1.92525	1.60866	1.61148	0.251269	0.387044	0.106014	0.25037	0.201015	0.201015	0.244064
ACHBS	0.08715	0.08715	0.08715	0.246767	0.238631	0.104115	0.245884	0.197413	0.197413	0.239691
ACKr	2.01082	1.69422	1.69704	-5.20981	-5.25309	-2.02934	-5.27748	0.394828	0.394828	-4.87733
ACLS	0.262283	0.262283	0.262283	0.742658	0.718172	0.31334	0.74	0.594126	0.594126	0.721365
ACM6PH	0	0	0	0	0	0	0	0	0	0
ACMAMUT	0	0	0	0	0	0	0	0	0	0
ACMANAptspp	0	0	0	0	0	0	0	0	0	0
ACMANAtex	0	0	0	0	0	0	0	0	0	0
ACMUMptspp	0	0	0	0	0	0	0	0	0	0
ACMUMtex	0	0	0	0	0	0	0	0	0	0
ACNAMt2pp	0	0	0	0	0	0	0	0	0	0
ACNAMtex	0	0	0	0	0	0	0	0	0	0
ACNML	0	0	0	0	0	0	0	0	0	0
ACOAD1f	0	0	0	0	0	0	0	0	0	0
ACOAD2f	0	0	0	0	0	0	0	0	0	0
ACOAD3f	0	0	0	0	0	0	0	0	0	0
ACOAD4f	0	0	0	0	0	0	0	0	0	0
ACOAD5f	0	0	0	0	0	0	0	0	0	0
ACOAD6f	0	0	0	0	0	0	0	0	0	0
ACOAD7f	0	0	0	0	0	0	0	0	0	0
ACOAD8f	0	0	0	0	0	0	0	0	0	0
ACOATA	0	0	0	0	0	0	0	0	0	0
ACODA	1.92525	1.60866	1.61148	0.251269	0.387044	0.106014	0.25037	0.201015	0.201015	0.244064
ACOLIPAtex	0	0	0	0	0	0	0	0	0	0
ACONIs	0	0	0	0	0	0	0	0	0	0
ACONMT	0	0	0	0	0	0	0	0	0	0
ACONTa	7.60232	6.33594	6.34723	1.41942	1.36917	0.385393	1.13553	5.24831	0.730746	0.887243
ACONTb	7.60232	6.33594	6.34723	1.41942	1.36917	0.385393	1.13553	5.24831	0.730746	0.887243
ACOTA	-1.92525	-1.60866	-1.61148	-0.251269	-0.387044	-0.106014	-0.25037	-0.201015	-0.201015	-0.244064
ACPS1	0	0	0	0	0	0	0	0	0	0
ACS	0	0	0	0	0	0	0	0	0	0
ACSERtex	0	0	0	0	0	0	0	0	0	0
ACSERtpp	0	0	0	0	0	0	0	0	0	0
ACt2rpp	-1000	-1000	-1000	-1000	-1000	-1000	-1000	-0.00321909	-1000	-1000
ACt4pp	1000	1000	1000	994.297	994.126	997.762	994.231	0.00321909	1000	994.643
ACtex	0	0	0	-5.70335	-5.87441	-2.23757	-5.76925	0	0	-5.35672
ADA	0	0	0	0	0	0	0	0	0	0
ADCL	0.0002007	0.0002007	0.0002007	0.000568285	0.000549549	0.000239769	0.000566252	0.000454628	0.000454628	0.000551991
ADCS	0.0002007	0.0002007	0.0002007	0.000568285	0.000549549	0.000239769	0.000566252	0.000454628	0.000454628	0.000551991
ADD	0	0	0	0	0	0	0	0	0	0
ADEt2rpp	0	0	0	0	0	0	0	0	0	0
ADEtex	0	0	0	0	0	0	0	0	0	0
ADK1	1000	1000	1000	1000	1000	1000	1.91665	1.53882	1000	1000
ADK3	-1000	-1000	-1000	-998.077	-997.996	-999.189	-1000	-1000	-998.461	-1000
ADK4	0	0	0	0	0	0	0	0	0	0
ADMDC	0	0	0	0	0	0	0	0	0	0
ADNCYC	0	0	0	0	0	0	0	0	0	0
ADNK1	0.0001338	0.0001338	0.0001338	0.000378857	0.000366366	0.000159846	0	0	0.000303085	0.000367994
ADNUC	0	0	0	0	0	0	0	0	0	0
ADNt2pp	0	0	0	1000	1000	0	1000	1000	1000	1000
ADNt2rpp	0	0	0	-1000	-1000	0	-1000	-1000	-1000	-1000
ADNtex	0	0	0	0	0	0	0	0	0	0
ADOCBIK	0	0	0	0	0	0	0	0	0	0
ADOCBLS	0	0	0	0	0	0	0	0	0	0
ADOCBLabcpp	0	0	0	0	0	0	0	0	0	0
ADOCBLtonex	0	0	0	0	0	0	0	0	0	0
ADPRDP	0	0	0	0	0	0	0	0	0	0
ADPT	0	0	0	0	0	0	0.000377501	0.000303085	0	0
ADSK	0.0738906	0.0738906	0.0738906	0.209222	0.202324	0.0882744	0.208474	0.167378	0.167378	0.203224
ADSL1r	0.089463	0.089463	0.089463	0.253316	0.244964	0.106878	0.252409	0.202653	0.202653	0.246053
ADSL2r	0.134012	0.134012	0.134012	0.379456	0.366945	0.160099	0.378098	0.303564	0.303564	0.368576
ADSS	0.089463	0.089463	0.089463	0.253316	0.244964	0.106878	0.252409	0.202653	0.202653	0.246053
AGDC	0	0	0	0	0	0	0	0	0	0
AGM3PA	0	0	0	0	0	0	0	0	0	0
AGM3PApp	0	0	0	0	0	0	0	0	0	0
AGM3PH	0	0	0	0	0	0	0	0	0	0
AGM3Pt2pp	0	0	0	0	0	0	0	0	0	0
AGM4PA	0	0	0	0	0	0	0	0	0	0
AGM4PApp	0	0	0	0	0	0	0	0	0	0
AGM4PCP	0	0	0	0	0	0	0	0	0	0
AGM4PCPpp	0	0	0	0	0	0	0	0	0	0
AGM4PH	0	0	0	0	0	0	0	0	0	0
AGM4Pt2pp	0	0	0	0	0	0	0	0	0	0
AGMH	0	0	0	0	0	0	0	0	0	0
AGMHE	0	0	0	0	0	0	0	0	0	0
AGMT	0	0	0	0	0	0	0	0	0	0
AGMt2pp	0	0	0	0	0	0	0	0	0	0
AGMtex	0	0	0	0	0	0	0	0	0	0
AGPAT120	0	0	0	0	0	0	0	0	0	0
AGPAT140	0	0	0	0	0	0	0	0	0	0
AGPAT141	0	0	0	0	0	0	0	0	0	0
AGPAT160	0.019143	0.019143	0.019143	0.0542037	0.0524166	0.0228695	0.0540097	0.043363	0.043363	0.0526496
AGPAT161	0.022563	0.022563	0.022563	0.0638875	0.0617811	0.0269552	0.0636589	0.05111	0.05111	0.0620557
AGPAT180	0	0	0	0	0	0	0	0	0	0
AGPAT181	0	0	0	0	0	0	0	0	0	0
AGPR	-1.92525	-1.60866	-1.61148	-0.251269	-0.387044	-0.106014	-0.25037	-0.201015	-0.201015	-0.244064
AGt3	0	0	0	0	0	0	0	0	0	0
AHCYSNS	0.0001338	0.0001338	0.0001338	0.000378857	0.000366366	0.000159846	0.000377501	0.000303085	0.000303085	0.000367994
AICART	0.162434	0.162434	0.162434	0.459933	0.444769	0.194053	0.458287	0.367946	0.367946	0.446746
AIRC2	0.134012	0.134012	0.134012	0.379456	0.366945	0.160099	0.378098	0.303564	0.303564	0.368576
AIRC3	-0.134012	-0.134012	-0.134012	-0.379456	-0.366945	-0.160099	-0.378098	-0.303564	-0.303564	-0.368576
AKGDH	0	0	0	0.505984	0.0536794	0	0.225369	4.51756	0	0
AKGt2rpp	0	0	0	0	0	0	0	0	0	0
AKGtex	0	0	0	0	0	0	0	0	0	0
ALAALAD	0	0	0	0	0	0	0	0	0	0
ALAALAabcpp	0	0	0	0	0	0	0	0	0	0
ALAALAr	0.008334	0.008334	0.008334	0.0235978	0.0228198	0.00995633	0.0235134	0.0188783	0.0188783	0.0229213
ALAALAtex	0	0	0	0	0	0	0	0	0	0
ALAGLUE	0	0	0	0	0	0	0	0	0	0
ALAR	0.012501	0.012501	0.012501	0.0353968	0.0342297	0.0149345	0.0352701	0.0283174	0.0283174	0.0343819
ALATA_D2	0	0	0	0	0	0	0	0	0	0
ALATA_L	-1000	-1000	-1000	-1000	-1000	-1000	-1000	-1000	-1000	-1000
ALATA_L2	0	0	0	0	0	0	0	0	0	0
ALATRS	0	0	0	0	0	0	0	0	0	0
ALAabcpp	0	0	0	0	0	0	0	0	0	0
ALAt2pp	0	0	0	0	0	0	0	0	0	0
ALAt4pp	0	0	0	0	0	0	0	0	0	0
ALAtex	0	0	0	0	0	0	0	0	0	0
ALCD19	0	0	0	0	0	0	0	0	0	0
ALCD2x	-4.7739	0	-0.490282	0	0	-13.362	0	0	0	0
ALDD19x	0	0	0	0	0	0	0	0	0	0
ALDD2x	0	0	0	0	0	0	0	0	0	0
ALDD2y	0	0	0	0	0	0	0	0	0	0
ALDD3y	0	0	0	0	0	0	0	0	0	0
ALDD4	0	0	0	0	0	0	0	0	0	0
ALLK	0	0	0	0	0	0	0	0	0	0
ALLPI	0	0	0	0	0	0	0	0	0	0
ALLTAMH	0	0	0	0	0	0	0	0	0	0
ALLTN	0	0	0	0	0	0	0	0	0	0
ALLTNt2rpp	0	0	0	0	0	0	0	0	0	0
ALLTNtex	0	0	0	0	0	0	0	0	0	0
ALLULPE	0	0	0	0	0	0	0	0	0	0
ALLabcpp	0	0	0	0	0	0	0	0	0	0
ALLtex	0	0	0	0	0	0	0	0	0	0
ALPATE160pp	0	0	0	0	0	0	0	0	0	0
ALPATG160pp	0	0	0	0	0	0	0	0	0	0
ALR2	0	0	0	0	0	0	0	0	0	0
ALR4x	0	0	0	0	0	0	0	0	0	0
ALTRH	0	0	0	0	0	0	0	0	0	0
AM3PA	0	0	0	0	0	0	0	0	0	0
AM4PA	0	0	0	0	0	0	0	0	0	0
AM4PCP	0	0	0	0	0	0	0	0	0	0
AMALT1	0	0	0	0	0	0	0	0	0	0
AMALT2	0	0	0	0	0	0	0	0	0	0
AMALT3	0	0	0	0	0	0	0	0	0	0
AMALT4	0	0	0	0	0	0	0	0	0	0
AMANAPEr	0	0	0	0	0	0	0	0	0	0
AMANK	0	0	0	0	0	0	0	0	0	0
AMAOTr	0	0	0	0	0	0	0	0	0	0
AMMQLT8	0	0	0	0	0	0	0	0	0	0
AMPMS2	6.69e-05	6.69e-05	6.69e-05	0.000189428	0.000183183	7.9923e-05	0.000188751	0.000151543	0.000151543	0.000183997
AMPN	0	0	0	0	0	0	0	0	0	0
AMPTASECG	0	0	0	0	0	0	0	0	0	0
AMPTASEPG	0	0	0	0	0	0	0	0	0	0
AMPtex	0	0	0	0	0	0	0	0	0	0
ANHGMtex	0	0	0	0	0	0	0	0	0	0
ANHMK	0	0	0	0	0	0	0	0	0	0
ANPRT	0.017052	0.017052	0.017052	0.048283	0.0466911	0.0203714	0.0481102	0.0386264	0.0386264	0.0468986
ANS	0.017052	0.017052	0.017052	0.048283	0.0466911	0.0203714	0.0481102	0.0386264	0.0386264	0.0468986
AOBUTDs	0	0	0	0	0	0	0	0	0	0
AOXSr	0	0	0	0	0	0	0	0	0	0
AP4AH	0	0	0	0	0	0	0	0	0	0
AP5AH	0	0	0	0	0	0	0	0	0	0
APRAUR	0.0001338	0.0001338	0.0001338	0.000378857	0.000366366	0.000159846	0.000377501	0.000303085	0.000303085	0.000367994
ARAI	0	0	0	0	0	0	0	0	0	0
ARBTNR1	0	0	0	0	0	0	0	0	0	0
ARBTNR2	0	0	0	0	0	0	0	0	0	0
ARBTNR3	0	0	0	0	0	0	0	0	0	0
ARBTNabcpp	0	0	0	0	0	0	0	0	0	0
ARBTNexs	0	0	0	0	0	0	0	0	0	0
ARBTNtex	0	0	0	0	0	0	0	0	0	0
ARBTNtonex	0	0	0	0	0	0	0	0	0	0
ARBTNtpp	0	0	0	0	0	0	0	0	0	0
ARBabcpp	0	0	0	0	0	0	0	0	0	0
ARBt2rpp	0	0	0	0	0	0	0	0	0	0
ARBt3ipp	0	0	0	0	0	0	0	0	0	0
ARBtex	0	0	0	0	0	0	0	0	0	0
ARGAGMt7pp	0	0	0	0	0	0	0	0	0	0
ARGDC	0	0	0	0	0	0	0	0	0	0
ARGDCpp	0	0	0	0	0	0	0	0	0	0
ARGORNt7pp	0	0	0	0	0	0	0	0	0	0
ARGSL	1.92525	1.60866	1.61148	0.251269	0.387044	0.106014	0.25037	0.201015	0.201015	0.244064
ARGSS	1.92525	1.60866	1.61148	0.251269	0.387044	0.106014	0.25037	0.201015	0.201015	0.244064
ARGTRS	0	0	0	0	0	0	0	0	0	0
ARGabcpp	0	0	0	0	0	0	0	0	0	0
ARGt3pp	0	0	0	0	0	0	0	0	0	0
ARGtex	0	0	0	0	0	0	0	0	0	0
ASAD	-0.320731	-0.320731	-0.320731	-0.908154	-0.878213	-0.383166	-0.904905	-0.726524	-0.726524	-0.882116
ASCBPL	0	0	0	0	0	0	0	0	0	0
ASCBptspp	0	0	0	0	0	0	0	0	0	0
ASCBtex	0	0	0	0	0	0	0	0	0	0
ASNN	0	0	0	0	0	0	0	0	0	0
ASNNpp	0	0	0	0	0	0	0	0	0	0
ASNS1	0	0	0	0	0	0	0	0	0	0
ASNS2	0.07233	0.07233	0.07233	0.204803	0.198051	0.0864101	0.204071	0.163843	0.163843	0.198931
ASNTRS	0	0	0	0	0	0	0	0	0	0
ASNabcpp	0	0	0	0	0	0	0	0	0	0
ASNt2rpp	0	0	0	0	0	0	0	0	0	0
ASNtex	0	0	0	0	0	0	0	0	0	0
ASO3t8pp	0	0	0	0	0	0	0	0	0	0
ASO3tex	0	0	0	0	0	0	0	0	0	0
ASP1DC	0.0001728	0.0001728	0.0001728	0.000489286	0.000473154	0.000206438	0.000487535	0.000391429	0.000391429	0.000475257
ASPCT	0.099237	0.099237	0.099237	0.280991	0.271727	0.118555	0.279986	0.224793	0.224793	0.272935
ASPK	0.320731	0.320731	0.320731	0.908154	0.878213	0.383166	0.904905	0.726524	0.726524	0.882116
ASPO3	0.0006834	0.0006834	0	0.00193506	0.00187126	0.000816433	0.00192813	0.00154805	0	0
ASPO4	0	0	0	0	0	0	0	0	0.00154805	0
ASPO5	0	0	0.0006834	0	0	0	0	0	0	0.00187958
ASPO6	0	0	0	0	0	0	0	0	0	0
ASPT	0	0	0	0	0	0	0	0	0	0
ASPTA	-2.71421	-2.39762	-2.40044	-2.48522	-2.54734	-1.04855	-2.47632	-1.98817	-1.98817	-2.41396
ASPTRS	0	0	0	0	0	0	0	0	0	0
ASPabcpp	0	0	0	0	0	0	0	0	0	0
ASPt2_2pp	0	0	0	0	0	0	0	0	0	0
ASPt2_3pp	0	0	0	0	0	0	0	0	0	0
ASPt2pp	0	0	0	0	0	0	0	0	0	0
ASPtex	0	0	0	0	0	0	0	0	0	0
ASR	0	0	0	0	0	0	0	0	0	0
AST	0	0	0	0	0	0	0	0	0	0
ATHRDHr	0	0	0	0	0	0	0	0	0	0
ATPHs	0	0	0	0	0	0	0	0	0	0
ATPM	3.15	3.15	3.15	3.15	3.15	3.15	3.15	3.15	3.15	3.15
ATPPRT	0.028422	0.028422	0.028422	0.0804773	0.077824	0.0339547	0.0801893	0.0643819	0.0643819	0.0781699
ATPS4rpp	25.3124	25.9453	31.0838	49.7165	48.3343	10.2006	49.9352	35.0612	44.6867	49.7308
BALAt2pp	0	0	0	0	0	0	0	0	0	0
BALAtex	0	0	0	0	0	0	0	0	0	0
BETALDHx	0	0	0	0	0	0	0	0	0	0
BETALDHy	0	0	0	0	0	0	0	0	0	0
BPNT	0.0738906	0.0738906	0.0738906	0.209222	0.202324	0.0882744	0.208474	0.167378	0.167378	0.203224
BSORx	0	0	0	0	0	0	0	0	0	0
BSORy	0	0	0	0	0	0	0	0	0	0
BTS4	0	0	0	0	0	0	0	0	0	0
BUTCT	0	0	0	0	0	0	0	0	0	0
BUTSO3abcpp	0	0	0	0	0	0	0	0	0	0
BUTSO3tex	0	0	0	0	0	0	0	0	0	0
BUTt2rpp	0	0	0	0	0	0	0	0	0	0
BUTtex	0	0	0	0	0	0	0	0	0	0
CA2t3pp	0	0	0	994.293	994.122	997.761	0	0	999.997	994.639
CA2tex	0.0014211	0.0014211	0.0014211	0.00402387	0.0038912	0.00169774	0.00400947	0.00321909	0.00321909	0.0039085
CADVtpp	0	0	0	0	0	0	0	0	0	0
CAT	0	0	0	0	0	0	0	0	0.113398	0
CAt6pp	-0.0014211	-0.0014211	-0.0014211	-994.297	-994.126	-997.762	-0.00400947	-0.00321909	-1000	-994.643
CBIAT	0	0	0	0	0	0	0	0	0	0
CBItonex	0	0	0	0	0	0	0	0	0	0
CBIuabcpp	0	0	0	0	0	0	0	0	0	0
CBL1abcpp	0	0	0	0	0	0	0	0	0	0
CBL1tonex	0	0	0	0	0	0	0	0	0	0
CBLAT	0	0	0	0	0	0	0	0	0	0
CBMKr	2.02449	1.70789	1.71072	0.53226	0.65877	0.224569	0.530355	0.425808	0.425808	0.516999
CBPS	0	0	0	0	0	0	0	0	0	0
CD2abcpp	0	0	0	0	0	0	0	0	0	0
CD2t3pp	0	0	0	0	0	0	0	0	0	0
CD2tex	0	0	0	0	0	0	0	0	0	0
CD2tpp	0	0	0	0	0	0	0	0	0	0
CDAPPA120	0	0	0	0	0	0	0	0	0	0
CDAPPA140	0	0	0	0	0	0	0	0	0	0
CDAPPA141	0	0	0	0	0	0	0	0	0	0
CDAPPA160	0	0	0	0	0	0	0	0	0	0
CDAPPA161	0	0	0	0	0	0	0	0	0	0
CDAPPA180	0	0	0	0	0	0	0	0	0	0
CDAPPA181	0	0	0	0	0	0	0	0	0	0
CDPMEK	0.0007167	0.0007167	0.0007167	0.00202935	0.00196244	0.000856216	0.00202209	0.00162348	0.00162348	0.00197116
CFAS160E	0	0	0	0	0	0	0	0	0	0
CFAS160G	0	0	0	0	0	0	0	0	0	0
CFAS180E	0	0	0	0	0	0	0	0	0	0
CFAS180G	0	0	0	0	0	0	0	0	0	0
CGLYabcpp	0	0	0	0	0	0	0	0	0	0
CGLYtex	0	0	0	0	0	0	0	0	0	0
CHLabcpp	0	0	0	0	0	0	0	0	0	0
CHLt2pp	0	0	0	0	0	0	0	0	0	0
CHLtex	0	0	0	0	0	0	0	0	0	0
CHORM	0.0942069	0.0942069	0.0942069	0.266748	0.257954	0.112546	0.265794	0.213399	0.213399	0.2591
CHORS	0.111527	0.111527	0.111527	0.315789	0.305377	0.133237	0.314659	0.252631	0.252631	0.306735
CHRPL	6.69e-05	6.69e-05	6.69e-05	0.000189428	0.000183183	7.9923e-05	0.000188751	0.000151543	0.000151543	0.000183997
CINNDO	0	0	0	0	0	0	0	0	0	0
CITL	0	0	0	0	0	0	0	0	0	0
CITt7pp	0	0	0	0	0	0	0	0	0	0
CITtex	0	0	0	0	0	0	0	0	0	0
CLIPAtex	0	0	0	0	0	0	0	0	0	0
CLPNH120pp	0	0	0	0	0	0	0	0	0	0
CLPNH140pp	0	0	0	0	0	0	0	0	0	0
CLPNH141pp	0	0	0	0	0	0	0	0	0	0
CLPNH160pp	0	0	0	0	0	0	0	0	0	0
CLPNH161pp	0	0	0	0	0	0	0	0	0	0
CLPNH180pp	0	0	0	0	0	0	0	0	0	0
CLPNH181pp	0	0	0	0	0	0	0	0	0	0
CLPNS120pp	0	0	0	0	0	0	0	0	0	0
CLPNS140pp	0	0	0	0	0	0	0	0	0	0
CLPNS141pp	0	0	0	0	0	0	0	0	0	0
CLPNS160pp	0	0	0	0	0	0	0	0	0	0
CLPNS161pp	0	0	0	0	0	0	0	0	0	0
CLPNS180pp	0	0	0	0	0	0	0	0	0	0
CLPNS181pp	0	0	0	0	0	0	0	0	0	0
CLt3_2pp	0.00071055	0.00071055	0.00071055	0.00201193	0.0019456	0.000848869	0.00200473	0.00160955	0.00160955	0.00195425
CLtex	0.0014211	0.0014211	0.0014211	0.00402387	0.0038912	0.00169774	0.00400947	0.00321909	0.00321909	0.0039085
CMPN	0	0	0	0	0	0	0	0	0	0
CMPtex	0	0	0	0	0	0	0	0	0	0
CO2tex	-23.1333	-16.9475	-18.3791	-16.8071	-16.8916	-17.124	-16.8009	-16.4459	-16.4459	-16.1761
CO2tpp	-23.1333	-16.9475	-18.3791	-16.8071	-16.8916	-17.124	-16.8009	-16.4459	-16.4459	-16.1761
COBALT2abcpp	0	0	0	0	0	0	0	0	0	0
COBALT2t3pp	0	0	0	0	0	0	0	0	0	0
COBALT2tex	0.0009474	0.0009474	0.0009474	0.00268258	0.00259413	0.00113182	0.00267298	0.00214606	0.00214606	0.00260566
COBALT2tpp	0.0009474	0.0009474	0.0009474	0.00268258	0.00259413	0.00113182	0.00267298	0.00214606	0.00214606	0.00260566
COLIPAabcpp	0	0	0	0	0	0	0	0	0	0
COLIPAtex	0	0	0	0	0	0	0	0	0	0
CPGNR1	0	0	0	0	0	0	0	0	0	0
CPGNR2	0	0	0	0	0	0	0	0	0	0
CPGNR3	0	0	0	0	0	0	0	0	0	0
CPGNUtex	0	0	0	0	0	0	0	0	0	0
CPGNUtpp	0	0	0	0	0	0	0	0	0	0
CPGNabcpp	0	0	0	0	0	0	0	0	0	0
CPGNexs	0	0	0	0	0	0	0	0	0	0
CPGNtonex	0	0	0	0	0	0	0	0	0	0
CPPPGO	6.69e-05	6.69e-05	6.69e-05	0.000189428	0.000183183	7.9923e-05	0.000188751	0.000151543	0.000151543	0.000183997
CPPPGO2	0	0	0	0	0	0	0	0	0	0
CRNBTCT	0	0	0	0	0	0	0	0	0	0
CRNCAL2	0	0	0	0	0	0	0	0	0	0
CRNCAR	0	0	0	0	0	0	0	0	0	0
CRNCBCT	0	0	0	0	0	0	0	0	0	0
CRNCDH	0	0	0	0	0	0	0	0	0	0
CRNDCAL2	0	0	0	0	0	0	0	0	0	0
CRNDabcpp	0	0	0	0	0	0	0	0	0	0
CRNDt2rpp	0	0	0	0	0	0	0	0	0	0
CRNabcpp	0	0	0	0	0	0	0	0	0	0
CRNt2rpp	0	0	0	0	0	0	0	0	0	0
CRNt7pp	0	0	0	0	0	0	0	0	0	0
CRNt8pp	0	0	0	0	0	0	0	0	0	0
CRNtex	0	0	0	0	0	0	0	0	0	0
CS	7.60232	6.33594	6.34723	1.41942	1.36917	0.385393	1.13553	5.24831	0.730746	0.887243
CSND	0	0	0	0	0	0	0	0	0	0
CSNt2pp	0	0	0	0	0	0	0	0	0	0
CSNtex	0	0	0	0	0	0	0	0	0	0
CTBTCAL2	0	0	0	0	0	0	0	0	0	0
CTBTabcpp	0	0	0	0	0	0	0	0	0	0
CTBTt2rpp	0	0	0	0	0	0	0	0	0	0
CTPS2	0.048156	0.048156	0.048156	0.136354	0.131859	0.0575302	0.135867	0.109084	0.109084	0.132445
CU1Opp	0	0	0	0	0	0	0	0	0	0
CU1abcpp	0	0	0	0	0	0	0	0	0	0
CU2abcpp	0	0	0	0	0	0	0	0	0	0
CU2tex	0.0009474	0.0009474	0.0009474	0.00268258	0.00259413	0.00113182	0.00267298	0.00214606	0.00214606	0.00260566
CU2tpp	0.0009474	0.0009474	0.0009474	0.00268258	0.00259413	0.00113182	0.00267298	0.00214606	0.00214606	0.00260566
CUt3	0	0	0	0	0	0	0	0	0	0
CUtex	0	0	0	0	0	0	0	0	0	0
CYANST	0	0	0	0	0	0	0	0	0	0
CYANSTpp	0	0	0	0	0	0	0	0	0	0
CYANtex	0	0	0	0	0	0	0	0	0	0
CYNTAH	0	0	0	0	0	0	0	0	0	0
CYNTt2pp	0	0	0	0	0	0	0	0	0	0
CYNTtex	0	0	0	0	0	0	0	0	0	0
CYSDDS	0	0	0	0	0	0	0	0	0	0
CYSDS	0	0	0	0	0	0	0	0	0	0
CYSDabcpp	0	0	0	0	0	0	0	0	0	0
CYSDtex	0	0	0	0	0	0	0	0	0	0
CYSS	0.0738906	0.0738906	0.0738906	0.209222	0.202324	0.0882744	0.208474	0.167378	0.167378	0.203224
CYSSADS	0	0	0	0	0	0	0	0	0	0
CYSTL	0.0461769	0.0461769	0.0461769	0.130751	0.12644	0.0551659	0.130283	0.1046	0.1046	0.127002
CYSTRS	0	0	0	0	0	0	0	0	0	0
CYSabc2pp	0	0	0	0	0	0	0	0	0	0
CYSabcpp	0	0	0	0	0	0	0	0	0	0
CYStex	0	0	0	0	0	0	0	0	0	0
CYStpp	0	0	0	0	0	0	0	0	0	0
CYTBD2pp	0	0	0	0	0	0	0	0.224793	0	0
CYTBDpp	0	0	0	0	0	0	0	0	0	0
CYTBO3_4pp	18.9807	19.006	20.8634	29.9994	29.1351	5.99976	29.9994	29.7748	29.7723	29.9994
CYTD	0	0	0	0	0	0	0	0	0	0
CYTDH	0	0	0	0	0	0	0	0	0	0
CYTDK2	0	0	0	0	0	0	0	0	0	0
CYTDt2pp	1000	1000	1000	1000	1000	0	1000	1000	1000	1000
CYTDt2rpp	-1000	-1000	-1000	-1000	-1000	0	-1000	-1000	-1000	-1000
CYTDtex	0	0	0	0	0	0	0	0	0	0
CYTK1	0.0542655	0.0542655	0.0542655	0.153654	0.148588	0.064829	0.153104	0.122923	0.122923	0.149248
CYTK2	0	0	0	0	0	0	0	0	0	0
DAAD	0	0	0	0	0	0	0	0	0	0
DADA	0	0	0	0	0	0	0	0	0	0
DADK	0	0	0	0	0	0	0	0	0	0
DADNt2pp	0	0	0	0	0	0	0	0	0	0
DADNtex	0	0	0	0	0	0	0	0	0	0
DAGK120	0	0	0	0	0	0	0	0	0	0
DAGK140	0	0	0	0	0	0	0	0	0	0
DAGK141	0	0	0	0	0	0	0	0	0	0
DAGK160	0	0	0	0	0	0	0	0	0	0
DAGK161	0	0	0	0	0	0	0	0	0	0
DAGK180	0	0	0	0	0	0	0	0	0	0
DAGK181	0	0	0	0	0	0	0	0	0	0
DALAt2pp	0.004167	0.004167	0.004167	0.0117989	0.0114099	0.00497817	0.0117567	0.00943914	0.00943914	0.0114606
DALAtex	0	0	0	0	0	0	0	0	0	0
DAMPtex	0	0	0	0	0	0	0	0	0	0
DAPAL	0	0	0	0	0	0	0	0	0	0
DAPDC	0.10296	0.10296	0.10296	0.291533	0.281921	0.123003	0.29049	0.233226	0.233226	0.283174
DAPE	0.111294	0.111294	0.111294	0.315131	0.304741	0.132959	0.314003	0.252105	0.252105	0.306095
DAPabcpp	0	0	0	0	0	0	0	0	0	0
DAPtex	0	0	0	0	0	0	0	0	0	0
DASYN120	0	0	0	0	0	0	0	0	0	0
DASYN140	0	0	0	0	0	0	0	0	0	0
DASYN141	0	0	0	0	0	0	0	0	0	0
DASYN160	0.019143	0.019143	0.019143	0.0542037	0.0524166	0.0228695	0.0540097	0.043363	0.043363	0.0526496
DASYN161	0.022563	0.022563	0.022563	0.0638875	0.0617811	0.0269552	0.0636589	0.05111	0.05111	0.0620557
DASYN180	0	0	0	0	0	0	0	0	0	0
DASYN181	0	0	0	0	0	0	0	0	0	0
DATPHs	0	0	0	0	0	0	0	0	0	0
DB4PS	0.0002676	0.0002676	0.0002676	0.000757713	0.000732732	0.000319692	0.000755002	0.000606171	0.000606171	0.000735989
DBTS	0	0	0	0	0	0	0	0	0	0
DCAtex	0	0	0	0	0	0	0	0	0	0
DCMPtex	0	0	0	0	0	0	0	0	0	0
DCTPD	0	0	0	0	0	0	0	0	0	0
DCYTD	0	0	0	0	0	0	0	0	0	0
DCYTt2pp	0	0	0	0	0	0	0	0	0	0
DCYTtex	0	0	0	0	0	0	0	0	0	0
DDCAtexi	0	0	0	0	0	0	0	0	0	0
DDGALK	0	0	0	0	0	0	0	0	0	0
DDGLCNt2rpp	0	0	0	0	0	0	0	0	0	0
DDGLCNtex	0	0	0	0	0	0	0	0	0	0
DDGLK	0	0	0	0	0	0	0	0	0	0
DDPA	0.111527	0.111527	0.111527	0.315789	0.305377	0.133237	0.314659	0.252631	0.252631	0.306735
DDPGALA	0	0	0	0	0	0	0	0	0	0
DGK1	0	0	0	0	0	0	0	0	0	0
DGMPtex	0	0	0	0	0	0	0	0	0	0
DGSNt2pp	0	0	0	0	0	0	0	0	0	0
DGSNtex	0	0	0	0	0	0	0	0	0	0
DHAD1	0.262283	0.262283	0.262283	0.742658	0.718172	0.31334	0.74	0.594126	0.594126	0.721365
DHAD2	0.08715	0.08715	0.08715	0.246767	0.238631	0.104115	0.245884	0.197413	0.197413	0.239691
DHAPT	0.642032	0	0	1.76971	1.72084	7.65653	1.53331	5.10788	0	0
DHAtex	0	0	0	0	0	0	0	0	0	0
DHAtpp	0	0	0	0	0	0	0	0	0	0
DHBD	0	0	0	0	0	0	0	0	0	0
DHBS	0	0	0	0	0	0	0	0	0	0
DHBSH	0	0	0	0	0	0	0	0	0	0
DHCIND	0	0	0	0	0	0	0	0	0	0
DHCINDO	0	0	0	0	0	0	0	0	0	0
DHDPRy	0.111294	0.111294	0.111294	0.315131	0.304741	0.132959	0.314003	0.252105	0.252105	0.306095
DHDPS	0.111294	0.111294	0.111294	0.315131	0.304741	0.132959	0.314003	0.252105	0.252105	0.306095
DHFR	0.0080517	0.0080517	0.0080517	0.0227985	0.0220468	0.00961908	0.0227169	0.0182388	0.0182388	0.0221448
DHFS	0.0002007	0.0002007	0.0002007	0.000568285	0.000549549	0.000239769	0.000566252	0.000454628	0.000454628	0.000551991
DHNAOT4	0	0	0	0	0	0	0	0	0	0
DHNPA2	0.0002007	0.0002007	0.0002007	0.000568285	0.000549549	0.000239769	0.000566252	0.000454628	0.000454628	0.000551991
DHORD2	0.099237	0.099237	0.099237	0.280991	0.271727	0.118555	0.279986	0	0	0.272935
DHORD5	0	0	0	0	0	0	0	0.224793	0.224793	0
DHORTS	-0.099237	-0.099237	-0.099237	-0.280991	-0.271727	-0.118555	-0.279986	-0.224793	-0.224793	-0.272935
DHPPD	0	0	0	0	0	0	0	0	0	0
DHPPDA2	0.0001338	0.0001338	0.0001338	0.000378857	0.000366366	0.000159846	0.000377501	0.000303085	0.000303085	0.000367994
DHPS2	0.0002007	0.0002007	0.0002007	0.000568285	0.000549549	0.000239769	0.000566252	0.000454628	0.000454628	0.000551991
DHPTDCs	0.0001338	0.0001338	0.0001338	0.000378857	0.000366366	0.000159846	0.000377501	0.000303085	0.000303085	0.000367994
DHPTPE	0	0	0	0	0	0	0	0	0	0
DHQS	0.111527	0.111527	0.111527	0.315789	0.305377	0.133237	0.314659	0.252631	0.252631	0.306735
DHQTi	0.111527	0.111527	0.111527	0.315789	0.305377	0.133237	0.314659	0.252631	0.252631	0.306735
DIMPtex	0	0	0	0	0	0	0	0	0	0
DINSt2pp	0	0	0	0	0	0	0	0	0	0
DINStex	0	0	0	0	0	0	0	0	0	0
DKGLCNR1	0	0	0	0	0	0	0	0	0	0
DKGLCNR2x	0	0	0	0	0	0	0	0	0	0
DKGLCNR2y	0	0	0	0	0	0	0	0	0	0
DKMPPD	0	0	0	0	0	0	0	0	0	0
DKMPPD3	0	0	0	0	0	0	0	0	0	0
DMATT	8.34e-05	8.34e-05	8.34e-05	0.000236148	0.000228363	9.9635e-05	0.000235303	0.000188919	0.000188919	0.000229378
DMPPS	0.0007167	0.0007167	0.0007167	0.00202935	0.00196244	0.000856216	0.00202209	0.00162348	0.00162348	0.00197116
DMQMT	0	0	0	0	0	0	0	0	0	0
DMSOR1	0	0	0	0	0	0	0	0	0	0
DMSOR1pp	0	0	0	0	0	0	0	0	0	0
DMSOR2	0	0	0	0	0	0	0	0	0	0
DMSOR2pp	0	0	0	0	0	0	0	0	0	0
DMSOtex	0	0	0	0	0	0	0	0	0	0
DMStex	0	0	0	0	0	0	0	0	0	0
DM_4HBA	6.69e-05	6.69e-05	6.69e-05	0.000189428	0.000183183	7.9923e-05	0.000188751	0.000151543	0.000151543	0.000183997
DM_5DRIB	0	0	0	0	0	0	0	0	0	0
DM_AACALD	0	0	0	0	0	0	0	0	0	0
DM_HMFURN	0.0001338	0.0001338	0.0001338	0.000378857	0.000366366	0.000159846	0.000377501	0.000303085	0.000303085	0.000367994
DM_OXAM	0	0	0	0	0	0	0	0	0	0
DNMPPA	0.0002007	0.0002007	0.0002007	0.000568285	0.000549549	0.000239769	0.000566252	0.000454628	0.000454628	0.000551991
DNTPPA	0.0002007	0.0002007	0.0002007	0.000568285	0.000549549	0.000239769	0.000566252	0.000454628	0.000454628	0.000551991
DOGULNR	0	0	0	0	0	0	0	0	0	0
DOPAtex	0	0	0	0	0	0	0	0	0	0
DPCOAK	0.0001728	0.0001728	0.0001728	0.000489286	0.000473154	0.000206438	0.000487535	0.000391429	0.000391429	0.000475257
DPR	0.0001728	0.0001728	0.0001728	0.000489286	0.000473154	0.000206438	0.000487535	0.000391429	0.000391429	0.000475257
DRPA	3.05192	0.9814	0.0710668	0	0	0	0	0	0	0
DSBAO1	0	0	0	0	0	0	0	0	0	0
DSBAO2	0	0	0	0	0	0	0	0	0	0
DSBCGT	0	0	0	0	0	0	0	0	0	0
DSBDR	0	0	0	0	0	0	0	0	0	0
DSBGGT	0	0	0	0	0	0	0	0	0	0
DSERDHr	0	0	0	0	0	0	0	0	0	0
DSERt2pp	0	0	0	0	0	0	0	0	0	0
DSERtex	0	0	0	0	0	0	0	0	0	0
DTMPK	0.007851	0.007851	0.007851	0.0222302	0.0214973	0.00937931	0.0221507	0.0177842	0.0177842	0.0215928
DTMPtex	0	0	0	0	0	0	0	0	0	0
DUMPtex	0	0	0	0	0	0	0	0	0	0
DURIK1	0	0	0	0	0	0	0	0	0	0
DURIPP	0	0	0	0	0	0	0	0	0	0
DURIt2pp	0	0	0	0	0	0	0	0	0	0
DURItex	0	0	0	0	0	0	0	0	0	0
DUTPDP	0	0	0	0	0	0	0	0	0	0
DXPRIi	0.0007167	0.0007167	0.0007167	0.00202935	0.00196244	0.000856216	0.00202209	0.00162348	0.00162348	0.00197116
DXPS	0.0008505	0.0008505	0.0008505	0.0024082	0.00232881	0.00101606	0.00239959	0.00192656	0.00192656	0.00233916
DXYLK	0	0	0	0	0	0	0	0	0	0
D_LACt2pp	0	0	0	0	0	0	0	-6.24201	-6.24201	0
D_LACtex	0	0	0	0	0	0	0	-6.24201	-6.24201	0
E4PD	6.69e-05	6.69e-05	6.69e-05	0.000189428	0.000183183	7.9923e-05	0.000188751	0.000151543	0.000151543	0.000183997
EAR100x	0.061626	0.061626	0.061626	0.174495	0.168742	0.0736224	0	0	0	0.169492
EAR100y	0	0	0	0	0	0	0.173871	0.139596	0.139596	0
EAR120x	0.061626	0.061626	0.061626	0.174495	0.168742	0.0736224	0	0.139596	0.139596	0.169492
EAR120y	0	0	0	0	0	0	0.173871	0	0	0
EAR121x	0.045126	0.045126	0.045126	0.127775	0.123562	0.0539104	0	0.10222	0.10222	0.124111
EAR121y	0	0	0	0	0	0	0.127318	0	0	0
EAR140x	0.038286	0.038286	0.038286	0.108407	0.104833	0.0457389	0.108019	0.0867259	0.0867259	0.105299
EAR140y	0	0	0	0	0	0	0	0	0	0
EAR141x	0.045126	0.045126	0.045126	0.127775	0.123562	0.0539104	0.127318	0	0.10222	0.124111
EAR141y	0	0	0	0	0	0	0	0.10222	0	0
EAR160x	0.038286	0.038286	0.038286	0.108407	0.104833	0.0457389	0	0.0867259	0.0867259	0.105299
EAR160y	0	0	0	0	0	0	0.108019	0	0	0
EAR161x	0.045126	0.045126	0.045126	0.127775	0.123562	0.0539104	0.127318	0.10222	0.10222	0.124111
EAR161y	0	0	0	0	0	0	0	0	0	0
EAR180x	0	0	0	0	0	0	0	0	0	0
EAR180y	0	0	0	0	0	0	0	0	0	0
EAR181x	0	0	0	0	0	0	0	0	0	0
EAR181y	0	0	0	0	0	0	0	0	0	0
EAR40x	0.106752	0.106752	0	0.30227	0.292304	0.127533	0	0.241816	0	0.293603
EAR40y	0	0	0.106752	0	0	0	0.301188	0	0.241816	0
EAR60x	0.106752	0.106752	0.106752	0.30227	0.292304	0.127533	0.301188	0.241816	0.241816	0.293603
EAR60y	0	0	0	0	0	0	0	0	0	0
EAR80x	0.106752	0.106752	0.106752	0.30227	0.292304	0.127533	0	0.241816	0.241816	0.293603
EAR80y	0	0	0	0	0	0	0.301188	0	0	0
ECA4COLIPAtex	0	0	0	0	0	0	0	0	0	0
ECA4OALpp	0	0	0	0	0	0	0	0	0	0
ECAP1pp	0	0	0	0	0	0	0	0	0	0
ECAP2pp	0	0	0	0	0	0	0	0	0	0
ECAP3pp	0	0	0	0	0	0	0	0	0	0
ECAtpp	0	0	0	0	0	0	0	0	0	0
ECOAH1	0	0	0	0	0	0	0	0	0	0
ECOAH2	0	0	0	0	0	0	0	0	0	0
ECOAH3	0	0	0	0	0	0	0	0	0	0
ECOAH4	0	0	0	0	0	0	0	0	0	0
ECOAH5	0	0	0	0	0	0	0	0	0	0
ECOAH6	0	0	0	0	0	0	0	0	0	0
ECOAH7	0	0	0	0	0	0	0	0	0	0
ECOAH8	0	0	0	0	0	0	0	0	0	0
EDA	0	0	7.44952	0	0	0	0	0	0.590316	0
EDD	0	0	7.44952	0	0	0	0	0	0.590316	0
EDTXS1	0	0	0	0	0	0	0	0	0	0
EDTXS2	0	0	0	0	0	0	0	0	0	0
EDTXS3	0	0	0	0	0	0	0	0	0	0
EDTXS4	0	0	0	0	0	0	0	0	0	0
ENLIPAtex	0	0	0	0	0	0	0	0	0	0
ENO	17.7164	12.7968	6.76769	15.4725	15.6062	19.5079	15.2247	18.1701	13.0623	14.935
ENTCS	0	0	0	0	0	0	0	0	0	0
ENTERES	0	0	0	0	0	0	0	0	0	0
ENTERES2	0	0	0	0	0	0	0	0	0	0
ETHAAL	0	0	0	0	0	0	0	0	0	0
ETHAt2pp	0	0	0	0	0	0	0	0	0	0
ETHAtex	0	0	0	0	0	0	0	0	0	0
ETHSO3abcpp	0	0	0	0	0	0	0	0	0	0
ETHSO3tex	0	0	0	0	0	0	0	0	0	0
ETOHt2rpp	-4.7739	0	-0.490282	0	0	-13.362	0	0	0	0
ETOHtex	-4.7739	0	-0.490282	0	0	-13.362	0	0	0	0
EX_12ppd_R(e)	0	0	0	0	0	0	0	0	0	0
EX_12ppd_S(e)	0	0	0	0	0	0	0	0	0	0
EX_14glucan(e)	0	0	0	0	0	0	0	0	0	0
EX_15dap(e)	0	0	0	0	0	0	0	0	0	0
EX_23camp(e)	0	0	0	0	0	0	0	0	0	0
EX_23ccmp(e)	0	0	0	0	0	0	0	0	0	0
EX_23cgmp(e)	0	0	0	0	0	0	0	0	0	0
EX_23cump(e)	0	0	0	0	0	0	0	0	0	0
EX_23dappa(e)	0	0	0	0	0	0	0	0	0	0
EX_26dap_M(e)	0	0	0	0	0	0	0	0	0	0
EX_2ddglcn(e)	0	0	0	0	0	0	0	0	0	0
EX_34dhpac(e)	0	0	0	0	0	0	0	0	0	0
EX_3amp(e)	0	0	0	0	0	0	0	0	0	0
EX_3cmp(e)	0	0	0	0	0	0	0	0	0	0
EX_3gmp(e)	0	0	0	0	0	0	0	0	0	0
EX_3hcinnm(e)	0	0	0	0	0	0	0	0	0	0
EX_3hpppn(e)	0	0	0	0	0	0	0	0	0	0
EX_3ump(e)	0	0	0	0	0	0	0	0	0	0
EX_4abut(e)	0	0	0	0	0	0	0	0	0	0
EX_4hoxpacd(e)	0	0	0	0	0	0	0	0	0	0
EX_5dglcn(e)	0	0	0	0	0	0	0	0	0	0
EX_LalaDgluMdapDala(e)	0	0	0	0	0	0	0	0	0	0
EX_LalaDgluMdap(e)	0	0	0	0	0	0	0	0	0	0
EX_ac(e)	0	0	0	5.70335	5.87441	2.23757	5.76925	0	0	5.35672
EX_acac(e)	0	0	0	0	0	0	0	0	0	0
EX_acald(e)	0	0	0	0	0	0	0	0	0	0
EX_acgal1p(e)	0	0	0	0	0	0	0	0	0	0
EX_acgal(e)	0	0	0	0	0	0	0	0	0	0
EX_acgam1p(e)	0	0	0	0	0	0	0	0	0	0
EX_acgam(e)	0	0	0	0	0	0	0	0	0	0
EX_acmana(e)	0	0	0	0	0	0	0	0	0	0
EX_acmum(e)	0	0	0	0	0	0	0	0	0	0
EX_acnam(e)	0	0	0	0	0	0	0	0	0	0
EX_acolipa(e)	0	0	0	0	0	0	0	0	0	0
EX_acser(e)	0	0	0	0	0	0	0	0	0	0
EX_ade(e)	0	0	0	0	0	0	0	0	0	0
EX_adn(e)	0	0	0	0	0	0	0	0	0	0
EX_adocbl(e)	0	0	0	0	0	0	0	0	0	0
EX_ag(e)	0	0	0	0	0	0	0	0	0	0
EX_agm(e)	0	0	0	0	0	0	0	0	0	0
EX_akg(e)	0	0	0	0	0	0	0	0	0	0
EX_ala_B(e)	0	0	0	0	0	0	0	0	0	0
EX_ala_D(e)	0	0	0	0	0	0	0	0	0	0
EX_ala_L(e)	0	0	0	0	0	0	0	0	0	0
EX_alaala(e)	0	0	0	0	0	0	0	0	0	0
EX_all_D(e)	0	0	0	0	0	0	0	0	0	0
EX_alltn(e)	0	0	0	0	0	0	0	0	0	0
EX_amp(e)	0	0	0	0	0	0	0	0	0	0
EX_anhgm(e)	0	0	0	0	0	0	0	0	0	0
EX_arab_L(e)	0	0	0	0	0	0	0	0	0	0
EX_arbtn(e)	0	0	0	0	0	0	0	0	0	0
EX_arbtn_fe3(e)	0	0	0	0	0	0	0	0	0	0
EX_arg_L(e)	0	0	0	0	0	0	0	0	0	0
EX_ascb_L(e)	0	0	0	0	0	0	0	0	0	0
EX_asn_L(e)	0	0	0	0	0	0	0	0	0	0
EX_aso3(e)	0	0	0	0	0	0	0	0	0	0
EX_asp_L(e)	0	0	0	0	0	0	0	0	0	0
EX_but(e)	0	0	0	0	0	0	0	0	0	0
EX_butso3(e)	0	0	0	0	0	0	0	0	0	0
EX_ca2(e)	-0.0014211	-0.0014211	-0.0014211	-0.00402387	-0.0038912	-0.00169774	-0.00400947	-0.00321909	-0.00321909	-0.0039085
EX_cbi(e)	0	0	0	0	0	0	0	0	0	0
EX_cbl1(e)	0	0	0	0	0	0	0	0	0	0
EX_cd2(e)	0	0	0	0	0	0	0	0	0	0
EX_cgly(e)	0	0	0	0	0	0	0	0	0	0
EX_chol(e)	0	0	0	0	0	0	0	0	0	0
EX_cit(e)	0	0	0	0	0	0	0	0	0	0
EX_cl(e)	-0.0014211	-0.0014211	-0.0014211	-0.00402387	-0.0038912	-0.00169774	-0.00400947	-0.00321909	-0.00321909	-0.0039085
EX_cmp(e)	0	0	0	0	0	0	0	0	0	0
EX_co2(e)	23.1333	16.9475	18.3791	16.8071	16.8916	17.124	16.8009	16.4459	16.4459	16.1761
EX_cobalt2(e)	-0.0009474	-0.0009474	-0.0009474	-0.00268258	-0.00259413	-0.00113182	-0.00267298	-0.00214606	-0.00214606	-0.00260566
EX_colipa(e)	0	0	0	0	0	0	0	0	0	0
EX_cpgn(e)	0	0	0	0	0	0	0	0	0	0
EX_cpgn_un(e)	0	0	0	0	0	0	0	0	0	0
EX_crn(e)	0	0	0	0	0	0	0	0	0	0
EX_csn(e)	0	0	0	0	0	0	0	0	0	0
EX_cu2(e)	-0.0009474	-0.0009474	-0.0009474	-0.00268258	-0.00259413	-0.00113182	-0.00267298	-0.00214606	-0.00214606	-0.00260566
EX_cu(e)	0	0	0	0	0	0	0	0	0	0
EX_cyan(e)	0	0	0	0	0	0	0	0	0	0
EX_cynt(e)	0	0	0	0	0	0	0	0	0	0
EX_cys_D(e)	0	0	0	0	0	0	0	0	0	0
EX_cys_L(e)	0	0	0	0	0	0	0	0	0	0
EX_cytd(e)	0	0	0	0	0	0	0	0	0	0
EX_dad_2(e)	0	0	0	0	0	0	0	0	0	0
EX_damp(e)	0	0	0	0	0	0	0	0	0	0
EX_dca(e)	0	0	0	0	0	0	0	0	0	0
EX_dcmp(e)	0	0	0	0	0	0	0	0	0	0
EX_dcyt(e)	0	0	0	0	0	0	0	0	0	0
EX_ddca(e)	0	0	0	0	0	0	0	0	0	0
EX_dgmp(e)	0	0	0	0	0	0	0	0	0	0
EX_dgsn(e)	0	0	0	0	0	0	0	0	0	0
EX_dha(e)	0	0	0	0	0	0	0	0	0	0
EX_dimp(e)	0	0	0	0	0	0	0	0	0	0
EX_din(e)	0	0	0	0	0	0	0	0	0	0
EX_dms(e)	0	0	0	0	0	0	0	0	0	0
EX_dmso(e)	0	0	0	0	0	0	0	0	0	0
EX_dopa(e)	0	0	0	0	0	0	0	0	0	0
EX_dtmp(e)	0	0	0	0	0	0	0	0	0	0
EX_dump(e)	0	0	0	0	0	0	0	0	0	0
EX_duri(e)	0	0	0	0	0	0	0	0	0	0
EX_eca4colipa(e)	0	0	0	0	0	0	0	0	0	0
EX_enlipa(e)	0	0	0	0	0	0	0	0	0	0
EX_enter(e)	0	0	0	0	0	0	0	0	0	0
EX_etha(e)	0	0	0	0	0	0	0	0	0	0
EX_ethso3(e)	0	0	0	0	0	0	0	0	0	0
EX_etoh(e)	4.7739	0	0.490282	0	0	13.362	0	0	0	0
EX_f6p(e)	0	0	0	0	0	0	0	0	0	0
EX_fald(e)	0	0	0	0	0	0	0	0	0	0
EX_fe2(e)	-0.0022656	-0.0022656	-0.0022656	-0.00641508	-0.00620358	-0.00270663	-0.00639212	-0.00513206	-0.00513206	-0.00623115
EX_fe3(e)	-0.0021318	-0.0021318	-0.0021318	-0.00603622	-0.00583721	-0.00254678	-0.00601462	-0.00482898	-0.00482898	-0.00586316
EX_fe3dcit(e)	0	0	0	0	0	0	0	0	0	0
EX_fe3dhbzs(e)	0	0	0	0	0	0	0	0	0	0
EX_fe3hox(e)	0	0	0	0	0	0	0	0	0	0
EX_fe3hox_un(e)	0	0	0	0	0	0	0	0	0	0
EX_fecrm(e)	0	0	0	0	0	0	0	0	0	0
EX_fecrm_un(e)	0	0	0	0	0	0	0	0	0	0
EX_feenter(e)	0	0	0	0	0	0	0	0	0	0
EX_feoxam(e)	0	0	0	0	0	0	0	0	0	0
EX_feoxam_un(e)	0	0	0	0	0	0	0	0	0	0
EX_for(e)	0	0	0	0	0	0	0	0	0	0
EX_fru(e)	0	0	0	0	0	0	0	0	0	0
EX_frulys(e)	0	0	0	0	0	0	0	0	0	0
EX_fruur(e)	0	0	0	0	0	0	0	0	0	0
EX_fuc_L(e)	0	0	0	0	0	0	0	0	0	0
EX_fum(e)	0	0	0	0	0	0	0	0	0	0.578257
EX_g1p(e)	0	0	0	0	0	0	0	0	0	0
EX_g3pc(e)	0	0	0	0	0	0	0	0	0	0
EX_g3pe(e)	0	0	0	0	0	0	0	0	0	0
EX_g3pg(e)	0	0	0	0	0	0	0	0	0	0
EX_g3pi(e)	0	0	0	0	0	0	0	0	0	0
EX_g3ps(e)	0	0	0	0	0	0	0	0	0	0
EX_g6p(e)	0	0	0	0	0	0	0	0	0	0
EX_gal1p(e)	0	0	0	0	0	0	0	0	0	0
EX_gal_bD(e)	0	0	0	0	0	0	0	0	0	0
EX_gal(e)	0	0	0	0	0	0	0	0	0	0
EX_galct_D(e)	0	0	0	0	0	0	0	0	0	0
EX_galctn_D(e)	0	0	0	0	0	0	0	0	0	0
EX_galctn_L(e)	0	0	0	0	0	0	0	0	0	0
EX_galt(e)	0	0	0	0	0	0	0	0	0	0
EX_galur(e)	0	0	0	0	0	0	0	0	0	0
EX_gam6p(e)	0	0	0	0	0	0	0	0	0	0
EX_gam(e)	0	0	0	0	0	0	0	0	0	0
EX_gbbtn(e)	0	0	0	0	0	0	0	0	0	0
EX_gdp(e)	0	0	0	0	0	0	0	0	0	0
EX_glc(e)	-10.5	-7.35	-7.75679	-10.5	-10.5	-10.5	-10.5	-10.5	-10.5	-10.5
EX_glcn(e)	0	0	0	0	0	0	0	0	0	0
EX_glcr(e)	0	0	0	0	0	0	0	0	0	0
EX_glcur1p(e)	0	0	0	0	0	0	0	0	0	0
EX_glcur(e)	0	0	0	0	0	0	0	0	0	0
EX_gln_L(e)	0	0	0	0	0	0	0	0	0	0
EX_glu_L(e)	0	0	0	0	0	0	0	0	0	0
EX_gly(e)	0	0	0	0	0	0	0	0	0	0
EX_glyald(e)	0	0	0	0	0	0	0	0	0	0
EX_glyb(e)	0	0	0	0	0	0	0	0	0	0
EX_glyc2p(e)	0	0	0	0	0	0	0	0	0	0
EX_glyc3p(e)	0	0	0	0	0	0	0	0	0	0
EX_glyc_R(e)	0	0	0	0	0	0	0	0	0	0
EX_glyc(e)	0	0	0	0	0	0	0	0	0	0
EX_glyclt(e)	0.0002007	0	0.0002007	0.000568285	0.000549549	0.000239769	0	0	0	0
EX_gmp(e)	0	0	0	0	0	0	0	0	0	0
EX_gsn(e)	0	0	0	0	0	0	0	0	0	0
EX_gthox(e)	0	0	0	0	0	0	0	0	0	0
EX_gthrd(e)	0	0	0	0	0	0	0	0	0	0
EX_gtp(e)	0	0	0	0	0	0	0	0	0	0
EX_gua(e)	0	0	0	0	0	0	0	0	0	0
EX_h2(e)	0	0	0	0.00208371	0.00201501	0	0.00207626	0.00166697	0.00166697	0.00202397
EX_h2o2(e)	0	0	0	0	0	0	0	0	0	0
EX_h2o(e)	35.3117	32.3167	33.2721	39.1805	38.9595	13.2026	39.0943	34.3446	34.3446	39.067
EX_h2s(e)	0	0	0	0	0	0	0	0	0	0
EX_h(e)	13.7083	11.8085	11.8256	13.5056	14.1397	5.52947	13.543	12.4834	12.4834	14.0961
EX_hacolipa(e)	0	0	0	0	0	0	0	0	0	0
EX_halipa(e)	0	0	0	0	0	0	0	0	0	0
EX_hdca(e)	0	0	0	0	0	0	0	0	0	0
EX_hdcea(e)	0	0	0	0	0	0	0	0	0	0
EX_hg2(e)	0	0	0	0	0	0	0	0	0	0
EX_his_L(e)	0	0	0	0	0	0	0	0	0	0
EX_hom_L(e)	0	0	0	0	0	0	0	0	0	0
EX_hxa(e)	0	0	0	0	0	0	0	0	0	0
EX_hxan(e)	0	0	0	0	0	0	0	0	0	0
EX_idon_L(e)	0	0	0	0	0	0	0	0	0	0
EX_ile_L(e)	0	0	0	0	0	0	0	0	0	0
EX_imp(e)	0	0	0	0	0	0	0	0	0	0
EX_indole(e)	0	0	0	0	0	0	0	0	0	0
EX_inost(e)	0	0	0	0	0	0	0	0	0	0
EX_ins(e)	0	0	0	0	0	0	0	0	0	0
EX_isetac(e)	0	0	0	0	0	0	0	0	0	0
EX_k(e)	-0.05328	-0.05328	-0.05328	-0.150863	-0.145889	-0.0636517	-0.150323	-0.120691	-0.120691	-0.146538
EX_kdo2lipid4(e)	0	0	0	0	0	0	0	0	0	0
EX_lac_D(e)	0	0	0	0	0	0	0	6.24201	6.24201	0
EX_lac_L(e)	0	0	0	0	0	0	0	0	0	0
EX_lcts(e)	0	0	0	0	0	0	0	0	0	0
EX_leu_L(e)	0	0	0	0	0	0	0	0	0	0
EX_lipa_cold(e)	0	0	0	0	0	0	0	0	0	0
EX_lipa(e)	0	0	0	0	0	0	0	0	0	0
EX_lys_L(e)	0	0	0	0	0	0	0	0	0	0
EX_lyx_L(e)	0	0	0	0	0	0	0	0	0	0
EX_mal_D(e)	0	0	0	0	0	0	0	0	0	0
EX_mal_L(e)	0	0	0	0	0	0	0	0	0	0
EX_malt(e)	0	0	0	0	0	0	0	0	0	0
EX_malthx(e)	0	0	0	0	0	0	0	0	0	0
EX_maltpt(e)	0	0	0	0	0	0	0	0	0	0
EX_malttr(e)	0	0	0	0	0	0	0	0	0	0
EX_maltttr(e)	0	0	0	0	0	0	0	0	0	0
EX_man6p(e)	0	0	0	0	0	0	0	0	0	0
EX_man(e)	0	0	0	0	0	0	0	0	0	0
EX_manglyc(e)	0	0	0	0	0	0	0	0	0	0
EX_melib(e)	0	0	0	0	0	0	0	0	0	0
EX_met_D(e)	0	0	0	0	0	0	0	0	0	0
EX_met_L(e)	0	0	0	0	0	0	0	0	0	0
EX_metsox_R_L(e)	0	0	0	0	0	0	0	0	0	0
EX_metsox_S_L(e)	0	0	0	0	0	0	0	0	0	0
EX_mg2(e)	-0.0023685	-0.0023685	-0.0023685	-0.00670644	-0.00648533	-0.00282956	-0.00668245	-0.00536516	-0.00536516	-0.00651416
EX_minohp(e)	0	0	0	0	0	0	0	0	0	0
EX_mmet(e)	0	0	0	0	0	0	0	0	0	0
EX_mn2(e)	-0.0009474	-0.0009474	-0.0009474	-0.00268258	-0.00259413	-0.00113182	-0.00267298	-0.00214606	-0.00214606	-0.00260566
EX_mnl(e)	0	0	0	0	0	0	0	0	0	0
EX_mobd(e)	-0.0009474	-0.0009474	-0.0009474	-0.00268258	-0.00259413	-0.00113182	-0.00267298	-0.00214606	-0.00214606	-0.00260566
EX_mso3(e)	0	0	0	0	0	0	0	0	0	0
EX_n2o(e)	0	0	0	0	0	0	0	0	0	0
EX_na1(e)	0	0	0	0	0	0	0	0	0	0
EX_nac(e)	0	0	0	0	0	0	0	0	0	0
EX_nh4(e)	-10.5149	-9.24855	-9.25984	-9.16055	-9.29071	-3.86499	-9.12777	-7.32844	-7.32844	-8.8979
EX_ni2(e)	0	0	0	0	0	0	0	0	0	0
EX_nmn(e)	0	0	0	0	0	0	0	0	0	0
EX_no2(e)	0	0	0	0	0	0	0	0	0	0
EX_no3(e)	0	0	0	0	0	0	0	0	0	0
EX_no(e)	0	0	0	0	0	0	0	0	0	0
EX_o16a4colipa(e)	0	0	0	0	0	0	0	0	0	0
EX_o2(e)	-15	-14.0629	-15	-15	-15	-3	-15	-15	-15	-15
EX_o2s(e)	0	0	0	0	0	0	0	0	0	0
EX_ocdca(e)	0	0	0	0	0	0	0	0	0	0
EX_ocdcea(e)	0	0	0	0	0	0	0	0	0	0
EX_octa(e)	0	0	0	0	0	0	0	0	0	0
EX_orn(e)	0	0	0	0	0	0	0	0	0	0
EX_orot(e)	0	0	0	0	0	0	0	0	0	0
EX_pacald(e)	0	0	0	0	0	0	0	0	0	0
EX_peamn(e)	0	0	0	0	0	0	0	0	0	0
EX_phe_L(e)	0	0	0	0	0	0	0	0	0	0
EX_pheme(e)	0	0	0	0	0	0	0	0	0	0
EX_pi(e)	-0.288395	-0.288395	-0.288395	-0.816594	-0.789671	-0.344535	-0.813672	-0.653275	-0.653275	-0.793181
EX_pnto_R(e)	0	0	0	0	0	0	0	0	0	0
EX_ppa(e)	0	0	0	0	0	0	0	0	0	0
EX_ppal(e)	0	0	0	0	0	0	0	0	0	0
EX_pppn(e)	0	0	0	0	0	0	0	0	0	0
EX_ppt(e)	0	0	0	0	0	0	0	0	0	0
EX_pro_L(e)	1.77018	1.45359	1.45641	0	0	0	0	0	0	0
EX_progly(e)	0	0	0	0	0	0	0	0	0	0
EX_psclys(e)	0	0	0	0	0	0	0	0	0	0
EX_pser_L(e)	0	0	0	0	0	0	0	0	0	0
EX_ptrc(e)	0	0	0	0	0	0	0	0	0	0
EX_pyr(e)	0	0	0	0	0	0	0	0	0	0
EX_r5p(e)	0	0	0	0	0	0	0	0	0	0
EX_rib_D(e)	0	0	0	0	0	0	0	0	0	0
EX_rmn(e)	0	0	0	0	0	0	0	0	0	0
EX_sbt_D(e)	0	0	0	0	0	0	0	0	0	0
EX_ser_D(e)	0	0	0	0	0	0	0	0	0	0
EX_ser_L(e)	0	0	0	0	0	0	0	0	0	0
EX_skm(e)	0	0	0	0	0	0	0	0	0	0
EX_so2(e)	0	0	0	0	0	0	0	0	0	0
EX_so3(e)	0	0	0	0	0	0	0	0	0	0
EX_so4(e)	-0.075075	-0.075075	-0.075075	-0.212576	-0.205567	-0.0896894	-0.211815	-0.170061	-0.170061	-0.206481
EX_spmd(e)	0	0	0	0	0	0	0	0	0	0
EX_succ(e)	0	0	0	0	0	0	0	0	0	0.00243157
EX_sucr(e)	0	0	0	0	0	0	0	0	0	0
EX_sulfac(e)	0	0	0	0	0	0	0	0	0	0
EX_tartr_L(e)	0	0	0	0	0	0	0	0	0	0
EX_taur(e)	0	0	0	0	0	0	0	0	0	0
EX_tcynt(e)	0	0	0	0	0	0	0	0	0	0
EX_thm(e)	0	0	0	0	0	0	0	0	0	0
EX_thr_L(e)	0	0	0	0	0	0	0	0	0	0
EX_thrp(e)	0	0	0	0	0	0	0	0	0	0
EX_thym(e)	0	0	0	0	0	0	0	0	0	0
EX_thymd(e)	0	0	0	0	0	0	0	0	0	0
EX_tma(e)	0	0	0	0	0	0	0	0	0	0
EX_tmao(e)	0	0	0	0	0	0	0	0	0	0
EX_tre(e)	0	0	0	0	0	0	0	0	0	0
EX_trp_L(e)	0	0	0	0	0	0	0	0	0	0
EX_tsul(e)	0	0	0	0	0	0	0	0	0	0
EX_ttdca(e)	0	0	0	0	0	0	0	0	0	0
EX_ttdcea(e)	0	0	0	0	0	0	0	0	0	0
EX_tungs(e)	0	0	0	0	0	0	0	0	0	0
EX_tym(e)	0	0	0	0	0	0	0	0	0	0
EX_tyr_L(e)	0	0	0	0	0	0	0	0	0	0
EX_tyrp(e)	0	0	0	0	0	0	0	0	0	0
EX_uacgam(e)	0	0	0	0	0	0	0	0	0	0
EX_udpacgal(e)	0	0	0	0	0	0	0	0	0	0
EX_udpg(e)	0	0	0	0	0	0	0	0	0	0
EX_udpgal(e)	0	0	0	0	0	0	0	0	0	0
EX_udpglcur(e)	0	0	0	0	0	0	0	0	0	0
EX_ump(e)	0	0	0	0	0	0	0	0	0	0
EX_ura(e)	0	0	0	0	0	0	0	0	0	0
EX_urea(e)	0	0	0	0	0	0	0	0	0	0
EX_uri(e)	0	0	0	0	0	0	0	0	0	0
EX_val_L(e)	0	0	0	0	0	0	0	0	0	0
EX_xan(e)	0	0	0	0	0	0	0	0	0	0
EX_xmp(e)	0	0	0	0	0	0	0	0	0	0
EX_xtsn(e)	0	0	0	0	0	0	0	0	0	0
EX_xyl_D(e)	0	0	0	0	0	0	0	0	0	0
EX_xylu_L(e)	0	0	0	0	0	0	0	0	0	0
EX_zn2(e)	-0.0009474	-0.0009474	-0.0009474	-0.00268258	-0.00259413	-0.00113182	-0.00267298	-0.00214606	-0.00214606	-0.00260566
Ec_biomass_iAF1260_core_59p81M	0.3	0.3	0.3	0.849455	0.821448	0.358399	0.846415	0.679564	0.679564	0.825099
F6PA	0.642032	0	0	1.76971	1.72084	7.65653	1.53331	5.10788	0	0
F6PP	0	0	0	0	0	0	0	0	0	0
F6Pt6_2pp	0	0	0	0	0	0	0	0	0	0
F6Ptex	0	0	0	0	0	0	0	0	0	0
FA100ACPHi	0	0	0	0	0	0	0	0	0	0
FA120ACPHi	0	0	0	0	0	0	0	0	0	0
FA140ACPHi	0	0	0	0	0	0	0	0	0	0
FA141ACPHi	0	0	0	0	0	0	0	0	0	0
FA160ACPHi	0	0	0	0	0	0	0	0	0	0
FA161ACPHi	0	0	0	0	0	0	0	0	0	0
FA80ACPHi	0	0	0	0	0	0	0	0	0	0
FACOAE100	0	0	0	0	0	0	0	0	0	0
FACOAE120	0	0	0	0	0	0	0	0	0	0
FACOAE140	0	0	0	0	0	0	0	0	0	0
FACOAE141	0	0	0	0	0	0	0	0	0	0
FACOAE160	0	0	0	0	0	0	0	0	0	0
FACOAE161	0	0	0	0	0	0	0	0	0	0
FACOAE180	0	0	0	0	0	0	0	0	0	0
FACOAE181	0	0	0	0	0	0	0	0	0	0
FACOAE60	0	0	0	0	0	0	0	0	0	0
FACOAE80	0	0	0	0	0	0	0	0	0	0
FACOAL100t2pp	0	0	0	0	0	0	0	0	0	0
FACOAL120t2pp	0	0	0	0	0	0	0	0	0	0
FACOAL140t2pp	0	0	0	0	0	0	0	0	0	0
FACOAL141t2pp	0	0	0	0	0	0	0	0	0	0
FACOAL160t2pp	0	0	0	0	0	0	0	0	0	0
FACOAL161t2pp	0	0	0	0	0	0	0	0	0	0
FACOAL180t2pp	0	0	0	0	0	0	0	0	0	0
FACOAL181t2pp	0	0	0	0	0	0	0	0	0	0
FACOAL60t2pp	0	0	0	0	0	0	0	0	0	0
FACOAL80t2pp	0	0	0	0	0	0	0	0	0	0
FADRx	0	0	0	0	0	0	0	0	0	0
FADRx2	0	0	0	0	0	0	0	0	0	0
FALDH2	0	0	0	0	0	0	0	0	0	0
FALDtex	0	0	0	0	0	0	0	0	0	0
FALDtpp	0	0	0	0	0	0	0	0	0	0
FALGTHLs	0	0	0	0	0	0	0	0	0	0
FBA	7.56345	6.43584	0	6.00453	6.09468	2.53297	5.98276	4.8034	4.8034	7.15612
FBP	0	0	0	0	0	0	0	0	0	0
FCI	0	0	0	0	0	0	0	0	0	0
FCLK	0	0	0	0	0	0	0	0	0	0
FCLPA	0	0	0	0	0	0	0	0	0	0
FCLT	6.69e-05	6.69e-05	6.69e-05	0.000189428	0.000183183	7.9923e-05	0.000188751	0.000151543	0.000151543	0.000183997
FDH4pp	0	0	0	0	0	0	0	0	0	0
FDH5pp	0	0	0	0	0	0	0	0	0	0
FDMO	0	0	0	0	0	0	0	0	0	0
FDMO2	0	0	0	0	0	0	0	0	0	0
FDMO3	0	0	0	0	0	0	0	0	0	0
FDMO4	0	0	0	0	0	0	0	0	0	0
FDMO6	0	0	0	0	0	0	0	0	0	0
FE2abcpp	0	0	0	0	0	0	0	0	0	0
FE2t2pp	0	0	0	0	0	0	0	0	0	0
FE2t3pp	0	0	0	0	0	0	0	0	0	0
FE2tex	0.0022656	0.0022656	0.0022656	0.00641508	0.00620358	0.00270663	0.00639212	0.00513206	0.00513206	0.00623115
FE2tpp	0.0022656	0.0022656	0.0022656	0.00641508	0.00620358	0.00270663	0.00639212	0.00513206	0.00513206	0.00623115
FE3DCITabcpp	0	0	0	0	0	0	0	0	0	0
FE3DCITtonex	0	0	0	0	0	0	0	0	0	0
FE3DHBZR	0	0	0	0	0	0	0	0	0	0
FE3DHBZSabcpp	0	0	0	0	0	0	0	0	0	0
FE3DHBZStonex	0	0	0	0	0	0	0	0	0	0
FE3HOXR1	0	0	0	0	0	0	0	0	0	0
FE3HOXR2	0	0	0	0	0	0	0	0	0	0
FE3HOXR3	0	0	0	0	0	0	0	0	0	0
FE3HOXUtex	0	0	0	0	0	0	0	0	0	0
FE3HOXUtpp	0	0	0	0	0	0	0	0	0	0
FE3HOXabcpp	0	0	0	0	0	0	0	0	0	0
FE3HOXexs	0	0	0	0	0	0	0	0	0	0
FE3HOXtonex	0	0	0	0	0	0	0	0	0	0
FE3Ri	0	0	0	0	0	0	0	0	0	0
FE3abcpp	0.0021318	0.0021318	0.0021318	0.00603622	0.00583721	0.00254678	0.00601462	0.00482898	0.00482898	0.00586316
FE3tex	0.0021318	0.0021318	0.0021318	0.00603622	0.00583721	0.00254678	0.00601462	0.00482898	0.00482898	0.00586316
FECRMR1	0	0	0	0	0	0	0	0	0	0
FECRMR2	0	0	0	0	0	0	0	0	0	0
FECRMR3	0	0	0	0	0	0	0	0	0	0
FECRMUtex	0	0	0	0	0	0	0	0	0	0
FECRMUtpp	0	0	0	0	0	0	0	0	0	0
FECRMabcpp	0	0	0	0	0	0	0	0	0	0
FECRMexs	0	0	0	0	0	0	0	0	0	0
FECRMtonex	0	0	0	0	0	0	0	0	0	0
FEENTERR1	0	0	0	0	0	0	0	0	0	0
FEENTERR2	0	0	0	0	0	0	0	0	0	0
FEENTERR3	0	0	0	0	0	0	0	0	0	0
FEENTERabcpp	0	0	0	0	0	0	0	0	0	0
FEENTERexs	0	0	0	0	0	0	0	0	0	0
FEENTERtex	0	0	0	0	0	0	0	0	0	0
FEENTERtonex	0	0	0	0	0	0	0	0	0	0
FEENTERtpp	0	0	0	0	0	0	0	0	0	0
FEOXAMR1	0	0	0	0	0	0	0	0	0	0
FEOXAMR2	0	0	0	0	0	0	0	0	0	0
FEOXAMR3	0	0	0	0	0	0	0	0	0	0
FEOXAMUtex	0	0	0	0	0	0	0	0	0	0
FEOXAMUtpp	0	0	0	0	0	0	0	0	0	0
FEOXAMabcpp	0	0	0	0	0	0	0	0	0	0
FEOXAMexs	0	0	0	0	0	0	0	0	0	0
FEOXAMtonex	0	0	0	0	0	0	0	0	0	0
FEROpp	0	0	0	0	0	0	0	0	0	0
FFSD	0	0	0	0	0	0	0	0	0	0
FHL	0	0	0	0.00208371	0.00201501	0	0.00207626	0.00166697	0.00166697	0.00202397
FLDR	0	0	0	0	0	0	0	0	0	0
FLVR	0	0	0	0	0	0	0	0	0	0
FLVRx	0	0	0	0	0	0	0	0	0	0
FMETTRS	0	0	0	0	0	0	0	0	0	0
FMNAT	6.69e-05	6.69e-05	6.69e-05	0.000189428	0.000183183	7.9923e-05	0.000188751	0.000151543	0.000151543	0.000183997
FMNRx	0	0	0	0	0	0	0	0	0	0
FMNRx2	0	0	0	0	0	0	0	0	0	0
FORt2pp	0	0	0	0	0	0	0	0	0	0
FORtex	0	0	0	0	0	0	0	0	0	0
FORtppi	0	0	0	0	0	0	0	0	0	0
FRD2	0	0	0	0	0	0	0	0	0	0
FRD3	0	0	0	0	0	0	0	0	0	0
FRUK	0	0	0	0	0	0	0	0	0	0
FRULYSDG	0	0	0	0	0	0	0	0	0	0
FRULYSE	0	0	0	0	0	0	0	0	0	0
FRULYSK	0	0	0	0	0	0	0	0	0	0
FRULYSt2pp	0	0	0	0	0	0	0	0	0	0
FRULYStex	0	0	0	0	0	0	0	0	0	0
FRUURt2rpp	0	0	0	0	0	0	0	0	0	0
FRUURtex	0	0	0	0	0	0	0	0	0	0
FRUpts2pp	0	0	0	0	0	0	0	0	0	0
FRUptspp	0	0	0	0	0	0	0	0	0	0
FRUtex	0	0	0	0	0	0	0	0	0	0
FTHFD	0	0	0	0	0	0	0	0	0	0
FUCtex	0	0	0	0	0	0	0	0	0	0
FUCtpp	0	0	0	0	0	0	0	0	0	0
FUM	3.98524	3.35205	3.3577	1.39002	1.19669	0.372991	1.10625	5.22479	0.707232	0.278005
FUMt2_2pp	0	0	0	0	0	0	0	0	0	0
FUMt2_3pp	0	0	0	0	0	0	0	0	0	0
FUMtex	0	0	0	0	0	0	0	0	0	-0.578257
G1PACT	0.028338	0.028338	0.028338	0.0802395	0.077594	0.0338544	0.0799523	0.0641916	0.0641916	0.0779389
G1PPpp	0	0	0	0	0	0	0	0	0	0
G1PTT	0	0	0	0	0	0	0	0	0	0
G1Ptex	0	0	0	0	0	0	0	0	0	0
G1SAT	0.0010704	0.0010704	0.0010704	0.00303085	0.00293093	0.00127877	0.00302001	0.00242468	0.00242468	0.00294395
G2PPpp	0	0	0	0	0	0	0	0	0	0
G3PAT120	0	0	0	0	0	0	0	0	0	0
G3PAT140	0	0	0	0	0	0	0	0	0	0
G3PAT141	0	0	0	0	0	0	0	0	0	0
G3PAT160	0.019143	0.019143	0.019143	0.0542037	0.0524166	0.0228695	0.0540097	0.043363	0.043363	0.0526496
G3PAT161	0.022563	0.022563	0.022563	0.0638875	0.0617811	0.0269552	0.0636589	0.05111	0.05111	0.0620557
G3PAT180	0	0	0	0	0	0	0	0	0	0
G3PAT181	0	0	0	0	0	0	0	0	0	0
G3PCabcpp	0	0	0	0	0	0	0	0	0	0
G3PCtex	0	0	0	0	0	0	0	0	0	0
G3PD2	-0.041706	-0.041706	-0.041706	-0.118091	-0.114198	-0.0498247	-0.117669	-0.0944729	-0.0944729	-0.114705
G3PD5	0	0	0	0	0	0	0	0	0	0
G3PD6	0	0	0	0	0	0	0	0	0	0
G3PD7	0	0	0	0	0	0	0	0	0	0
G3PEabcpp	0	0	0	0	0	0	0	0	0	0
G3PEtex	0	0	0	0	0	0	0	0	0	0
G3PGabcpp	0	0	0	0	0	0	0	0	0	0
G3PGtex	0	0	0	0	0	0	0	0	0	0
G3PIabcpp	0	0	0	0	0	0	0	0	0	0
G3PItex	0	0	0	0	0	0	0	0	0	0
G3PSabcpp	0	0	0	0	0	0	0	0	0	0
G3PStex	0	0	0	0	0	0	0	0	0	0
G3PT	0	0	0	0	0	0	0	0	0	0
G5SADs	0	0	0	0.187814	0.0375629	0.0792421	0.187142	0.150252	0.150252	0.182429
G5SD	0	0	0	0.187814	0.0375629	0.0792421	0.187142	0.150252	0.150252	0.182429
G6PDA	0	0	0	0	0	0	0	0	0	0
G6PDH2r	0	0	7.44952	5.96955	5.91852	0	6.75197	0	14.143	7.88722
G6PP	0	0	0	0	0	0	0	0	0	0
G6Pt6_2pp	0	0	0	0	0	0	0	0	0	0
G6Ptex	0	0	0	0	0	0	0	0	0	0
GAL1PPpp	0	0	0	0	0	0	0	0	0	0
GAL1Ptex	0	0	0	0	0	0	0	0	0	0
GALBDtex	0	0	0	0	0	0	0	0	0	0
GALCTD	0	0	0	0	0	0	0	0	0	0
GALCTLO	0	0	0	0	0	0	0	0	0	0
GALCTND	0	0	0	0	0	0	0	0	0	0
GALCTNLt2pp	0	0	0	0	0	0	0	0	0	0
GALCTNLtex	0	0	0	0	0	0	0	0	0	0
GALCTNt2pp	0	0	0	0	0	0	0	0	0	0
GALCTNtex	0	0	0	0	0	0	0	0	0	0
GALCTt2rpp	0	0	0	0	0	0	0	0	0	0
GALCTtex	0	0	0	0	0	0	0	0	0	0
GALKr	0	0	0	0	0	0	0	0	0	0
GALM2pp	0	0	0	0	0	0	0	0	0	0
GALS3	0	0	0	0	0	0	0	0	0	0
GALT1	0	0	0	0	0	0	0	0	0	0
GALTptspp	0	0	0	0	0	0	0	0	0	0
GALTtex	0	0	0	0	0	0	0	0	0	0
GALURt2rpp	0	0	0	0	0	0	0	0	0	0
GALURtex	0	0	0	0	0	0	0	0	0	0
GALUi	0	0	0	0	0	0	0	0	0	0
GALabcpp	0	0	0	0	0	0	0	0	0	0
GALt2pp	0	0	0	0	0	0	0	0	0	0
GALtex	0	0	0	0	0	0	0	0	0	0
GAM6Pt6_2pp	0	0	0	0	0	0	0	0	0	0
GAMAN6Ptex	0	0	0	0	0	0	0	0	0	0
GAMptspp	0	0	0	0	0	0	0	0	0	0
GAMtex	0	0	0	0	0	0	0	0	0	0
GAPD	18.2478	13.3282	7.29913	16.9784	17.0624	20.1428	16.7248	19.3746	14.2667	16.3974
GARFT	0.133343	0.133343	0.133343	0.379645	0.367128	0.159299	0.378286	0.303716	0.303716	0.36876
GART	0.0007359	0.0007359	0.0007359	0	0	0.000879153	0	0	0	0
GBBTNtex	0	0	0	0	0	0	0	0	0	0
GCALDD	0.0002007	0.0002007	0.0002007	0.000568285	0.000549549	0.000239769	0.000566252	0.000454628	0.000454628	0.000551991
GDMANE	0	0	0	0	0	0	0	0	0	0
GDPDPK	0	0	0	0	0	0	0	0	0	0
GDPMNH	0	0	0	0	0	0	0	0	0	0
GDPMNP	0	0	0	0	0	0	0	0	0	0
GDPtex	0	0	0	0	0	0	0	0	0	0
GF6PTA	0.028338	0.028338	0.028338	0.0802395	0.077594	0.0338544	0.0799523	0.0641916	0.0641916	0.0779389
GGGABADr	0	0	0	0	0	0	0	0	0	0
GGGABAH	0	0	0	0	0	0	0	0	0	0
GGPTRCO	0	0	0	0	0	0	0	0	0	0
GGPTRCS	0	0	0	0	0	0	0	0	0	0
GHMT2r	0.334051	0.334051	0.334051	0.946913	0.915694	0.399079	0.943525	0.757531	0.757531	0.919764
GK1	3.12489	1.05437	0.144037	0.206617	0.199805	0.0871752	0.205878	0.165294	0.165294	0.200693
GLBRAN2	0	0	0	1000	1000	0	1000	1000	1000	1000
GLCATr	0	0	0	0	0	0	0	0	0	0
GLCDpp	0	0	0	0	0	0	0	0	0	0
GLCNt2rpp	0	0	0	0	0	0	0	0	0	0
GLCNtex	0	0	0	0	0	0	0	0	0	0
GLCP	0	0	0	0	0	0	0	0	0	0
GLCP2	0	0	0	0	0	0	0	0	0	0
GLCRAL	0	0	0	0	0	0	0	0	0	0
GLCRD	0	0	0	0	0	0	0	0	0	0
GLCRt2rpp	0	0	0	0	0	0	0	0	0	0
GLCRtex	0	0	0	0	0	0	0	0	0	0
GLCS1	0	0	0	0	0	0	0	0	0	0
GLCTR1	0	0	0	0	0	0	0	0	0	0
GLCTR2	0	0	0	0	0	0	0	0	0	0
GLCTR3	0	0	0	0	0	0	0	0	0	0
GLCUR1Ptex	0	0	0	0	0	0	0	0	0	0
GLCURt2rpp	0	0	0	0	0	0	0	0	0	0
GLCURtex	0	0	0	0	0	0	0	0	0	0
GLCabcpp	0	0	0	0	0	0	0	0	0	0
GLCptspp	10.5	7.17227	1.13466	10.5	10.5	10.5	10.5	10.5	10.5	10.5
GLCt2pp	0	0.177728	6.62213	0	0	0	0	0	0	0
GLCtex	10.5	7.35	7.75679	10.5	10.5	10.5	10.5	10.5	10.5	10.5
GLCtexi	0	0	0	0	0	0	0	0	0	0
GLDBRAN2	0	0	0	1000	1000	0	1000	1000	1000	1000
GLGC	0	0	0	0	0	0	0	0	0	0
GLNS	0.542256	0.542256	0.542256	1.53541	1.48478	0.647814	1.52991	1.22832	1.22832	1.49138
GLNTRS	0	0	0	0	0	0	0	0	0	0
GLNabcpp	0	0	0	0	0	0	0	0	0	0
GLNtex	0	0	0	0	0	0	0	0	0	0
GLTPD	0	0	0	0	0	0	0	0	0	0
GLU5K	0	0	0	0.187814	0.0375629	0.0792421	0.187142	0.150252	0.150252	0.182429
GLUABUTt7pp	1000	1000	1000	0	0	0	0	1000	0	1000
GLUCYS	0	0	0	0	0	0	0	0	0	0
GLUDC	0	0	0	0	0	0	0	0	0	0
GLUDy	-8.02182	-7.07202	-7.08049	-7.30239	-7.34975	-3.08056	-7.27626	-5.84191	-5.84191	-7.09302
GLUN	0	0	0	0	0	0	0	0	0	0
GLUNpp	0	0	0	0	0	0	0	0	0	0
GLUPRT	0.134078	0.134078	0.134078	0.379645	0.367128	0.160179	0.378286	0.303716	0.303716	0.36876
GLUR	-0.008334	-0.008334	-0.008334	-0.0235978	-0.0228198	-0.00995633	-0.0235134	-0.0188783	-0.0188783	-0.0229213
GLUSy	0	0	0	0	0	0	0	0	0	0
GLUTRR	0.0010704	0.0010704	0.0010704	0.00303085	0.00293093	0.00127877	0.00302001	0.00242468	0.00242468	0.00294395
GLUTRS	0.0010704	0.0010704	0.0010704	0.00303085	0.00293093	0.00127877	0.00302001	0.00242468	0.00242468	0.00294395
GLUabcpp	0	0	0	0	0	0	0	0	0	0
GLUt2rpp	-1000	-1000	-1000	0	0	0	0	-1000	0	-1000
GLUt4pp	0	0	0	0	0	0	0	0	0	0
GLUtex	0	0	0	0	0	0	0	0	0	0
GLXCL	0	0.00010035	0	0	0	0	0.000283126	0.000227314	0.000227314	0.000275996
GLYALDtex	0	0	0	0	0	0	0	0	0	0
GLYALDtpp	0	0	0	0	0	0	0	0	0	0
GLYAT	0	0	0	0	0	0	0	0	0	0
GLYBabcpp	0	0	0	0	0	0	0	0	0	0
GLYBt2pp	0	0	0	0	0	0	0	0	0	0
GLYBtex	0	0	0	0	0	0	0	0	0	0
GLYC2Ptex	0	0	0	0	0	0	0	0	0	0
GLYC3Pabcpp	0	0	0	0	0	0	0	0	0	0
GLYC3Pt6pp	0	0	0	0	0	0	0	0	0	0
GLYC3Ptex	0	0	0	0	0	0	0	0	0	0
GLYCAt2rpp	0	0	0	0	0	0	0	0	0	0
GLYCAtex	0	0	0	0	0	0	0	0	0	0
GLYCDx	0	0	0	0	0	0	0	0	0	0
GLYCK	0	0	0	0	0	0	0.000283126	0.000227314	0.000227314	0.000275996
GLYCK2	0	0.00010035	0	0	0	0	0	0	0	0
GLYCL	0.016193	0.016193	0.016193	0.0468924	0.0453464	0.0193451	0.0467246	0.037514	0.037514	0.045548
GLYCLTDx	0	0	0	0	0	0	0	0	0	0
GLYCLTDy	0	0	0	0	0	0	0	0	0	0
GLYCLTt2rpp	-0.0016218	-0.0014211	-0.0002007	-0.000568285	-0.000549549	-0.000239769	0	0	0	0
GLYCLTt4pp	0.0014211	0.0014211	0	0	0	0	0	0	0	0
GLYCLTtex	-0.0002007	0	-0.0002007	-0.000568285	-0.000549549	-0.000239769	0	0	0	0
GLYCTO2	0	0.0002007	0	0	0	0	0.000566252	0.000454628	0	0.000551991
GLYCTO3	0	0	0	0	0	0	0	0	0.000454628	0
GLYCTO4	0	0	0	0	0	0	0	0	0	0
GLYCtex	0	0	0	0	0	0	0	0	0	0
GLYCtpp	0	0	0	0	0	0	0	0	0	0
GLYK	0	0	0	0	0	0	0	0	0	0
GLYOX	0	0	0	0	0	0	0	0	0	0
GLYOX3	0	0	0	0	0	0	0	0	0	0
GLYTRS	0	0	0	0	0	0	0	0	0	0
GLYt2pp	0	0	0	0	0	0	0	0	0	0
GLYt4pp	0	0	0	0	0	0	0	0	0	0
GLYtex	0	0	0	0	0	0	0	0	0	0
GMAND	0	0	0	0	0	0	0	0	0	0
GMHEPAT	0	0	0	0	0	0	0	0	0	0
GMHEPK	0	0	0	0	0	0	0	0	0	0
GMHEPPA	0	0	0	0	0	0	0	0	0	0
GMPR	0	0	0	0	0	0	0	0	0	0
GMPS2	0.0729705	0.0729705	0.0729705	0.206617	0.199805	0.0871752	0.205878	0.165294	0.165294	0.200693
GMPtex	0	0	0	0	0	0	0	0	0	0
GND	0	0	0	5.96955	5.91852	0	6.75197	0	13.5527	7.88722
GNK	0	0	0	0	0	0	0	0	0	0
GOFUCR	0	0	0	0	0	0	0	0	0	0
GP4GH	0	0	0	0	0	0	0	0	0	0
GPDDA1	0	0	0	0	0	0	0	0	0	0
GPDDA1pp	0	0	0	0	0	0	0	0	0	0
GPDDA2	0	0	0	0	0	0	0	0	0	0
GPDDA2pp	0	0	0	0	0	0	0	0	0	0
GPDDA3	0	0	0	0	0	0	0	0	0	0
GPDDA3pp	0	0	0	0	0	0	0	0	0	0
GPDDA4	0	0	0	0	0	0	0	0	0	0
GPDDA4pp	0	0	0	0	0	0	0	0	0	0
GPDDA5	0	0	0	0	0	0	0	0	0	0
GPDDA5pp	0	0	0	0	0	0	0	0	0	0
GRTT	8.34e-05	8.34e-05	8.34e-05	0.000236148	0.000228363	9.9635e-05	0.000235303	0.000188919	0.000188919	0.000229378
GRXR	0.0817416	0.0817416	0.16902	0.277357	0.268213	0.126401	0.298515	0.23967	0.221886	0.247111
GSNK	0	0	0	0	0	0	0	0	0	0
GSNt2pp	0	0	0	0	0	0	0	0	0	0
GSNtex	0	0	0	0	0	0	0	0	0	0
GSPMDA	0	0	0	0	0	0	0	0	0	0
GSPMDS	0	0	0	0	0	0	0	0	0	0
GTHOXtex	0	0	0	0	0	0	0	0	0	0
GTHOr	0.0817416	0.0817416	0.16902	0.277357	0.268213	0.126401	0.298515	0.23967	0.221886	0.247111
GTHRDHpp	0	0	0	0	0	0	0	0	0	0
GTHRDabc2pp	0	0	0	0	0	0	0	0	0	0
GTHRDabcpp	0	0	0	0	0	0	0	0	0	0
GTHRDtex	0	0	0	0	0	0	0	0	0	0
GTHS	0	0	0	0	0	0	0	0	0	0
GTPCI	0.0002007	0.0002007	0.0002007	0.000568285	0.000549549	0.000239769	0.000566252	0.000454628	0.000454628	0.000551991
GTPCII2	0.0001338	0.0001338	0.0001338	0.000378857	0.000366366	0.000159846	0.000377501	0.000303085	0.000303085	0.000367994
GTPDPDP	0	0	0	0	0	0	0	0	0	0
GTPDPK	0	0	0	0	0	0	0	0	0	0
GTPHs	0	0	0	0	0	0	0	0	0	0
GTPtex	0	0	0	0	0	0	0	0	0	0
GUAD	0	0	0	0	0	0	0	0	0	0
GUAPRT	3.05192	0.9814	0.0710668	0	0	0	0	0	0	0
GUAt2pp	0	0	0	0	0	0	0	0	0	0
GUAtex	0	0	0	0	0	0	0	0	0	0
GUAtpp	0	0	0	0	0	0	0	0	0	0
GUI1	0	0	0	0	0	0	0	0	0	0
GUI2	0	0	0	0	0	0	0	0	0	0
GUR1PPpp	0	0	0	0	0	0	0	0	0	0
H2O2tex	0	0	0	0	0	0	0	0	0	0
H2Otex	-35.3117	-32.3167	-33.2721	-39.1805	-38.9595	-13.2026	-39.0943	-34.3446	-34.3446	-39.067
H2Otpp	-35.3117	-32.3167	-33.2721	-39.1805	-38.9595	-13.2026	-39.0943	-34.3446	-34.3446	-39.067
H2SO	0	0	0	0	0	0	0	0	0	0
H2St1pp	0	0	0	0	0	0	0	0	0	0
H2Stex	0	0	0	0	0	0	0	0	0	0
H2tex	0	0	0	-0.00208371	-0.00201501	0	-0.00207626	-0.00166697	-0.00166697	-0.00202397
H2tpp	0	0	0	-0.00208371	-0.00201501	0	-0.00207626	-0.00166697	-0.00166697	-0.00202397
HACD1i	0	0	0	0	0	0	0	0	0	0
HACD2i	0	0	0	0	0	0	0	0	0	0
HACD3i	0	0	0	0	0	0	0	0	0	0
HACD4i	0	0	0	0	0	0	0	0	0	0
HACD5i	0	0	0	0	0	0	0	0	0	0
HACD6i	0	0	0	0	0	0	0	0	0	0
HACD7i	0	0	0	0	0	0	0	0	0	0
HACD8i	0	0	0	0	0	0	0	0	0	0
HBZOPT	6.69e-05	6.69e-05	6.69e-05	0.000189428	0.000183183	7.9923e-05	0.000188751	0.000151543	0.000151543	0.000183997
HCINNMt2rpp	0	0	0	0	0	0	0	0	0	0
HCINNMtex	0	0	0	0	0	0	0	0	0	0
HCO3E	0.857936	0.857936	0.857936	2.42926	2.34916	1.02494	2.42056	1.94341	1.94341	2.35961
HCYSMT	0	0	0	0	0	0	0	0	0	0
HCYSMT2	0	0	0	0	0	0	0	0	0	0
HDCAtexi	0	0	0	0	0	0	0	0	0	0
HDCEAtexi	0	0	0	0	0	0	0	0	0	0
HDCOAI	0	0	0	0	0	0	0	0	0	0
HEMEOS	0	0	0	0	0	0	0	0	0	0
HEPK1	0	0	0	0	0	0	0	0	0	0
HEPK2	0	0	0	0	0	0	0	0	0	0
HEPT1	0	0	0	0	0	0	0	0	0	0
HEPT2	0	0	0	0	0	0	0	0	0	0
HEPT3	0	0	0	0	0	0	0	0	0	0
HEPT4	0	0	0	0	0	0	0	0	0	0
HETZK	0	0	0	0	0	0	0	0	0	0
HEX1	0	0.177728	6.62213	0	0	0	0	0	0	0
HEX4	0	0	0	0	0	0	0	0	0	0
HEX7	0	0	0	0	0	0	0	0	0	0
HEXt2rpp	0	0	0	0	0	0	0	0	0	0
HG2abcpp	0	0	0	0	0	0	0	0	0	0
HG2t3pp	0	0	0	0	0	0	0	0	0	0
HG2tex	0	0	0	0	0	0	0	0	0	0
HISTD	0.028422	0.028422	0.028422	0.0804773	0.077824	0.0339547	0.0801893	0.0643819	0.0643819	0.0781699
HISTP	0.028422	0.028422	0.028422	0.0804773	0.077824	0.0339547	0.0801893	0.0643819	0.0643819	0.0781699
HISTRS	0	0	0	0	0	0	0	0	0	0
HISabcpp	0	0	0	0	0	0	0	0	0	0
HISt2rpp	0	0	0	0	0	0	0	0	0	0
HIStex	0	0	0	0	0	0	0	0	0	0
HKNDDH	0	0	0	0	0	0	0	0	0	0
HKNTDH	0	0	0	0	0	0	0	0	0	0
HMBS	0.0001338	0.0001338	0.0001338	0.000378857	0.000366366	0.000159846	0.000377501	0.000303085	0.000303085	0.000367994
HMPK1	0	0	0	0	0	0	0	0	0	0
HOMt2pp	0	0	0	0	0	0	0	0	0	0
HOMtex	0	0	0	0	0	0	0	0	0	0
HOPNTAL	0	0	0	0	0	0	0	0	0	0
HPPK2	0.0002007	0.0002007	0.0002007	0.000568285	0.000549549	0.000239769	0.000566252	0.000454628	0.000454628	0.000551991
HPPPNDO	0	0	0	0	0	0	0	0	0	0
HPPPNt2rpp	0	0	0	0	0	0	0	0	0	0
HPPPNtex	0	0	0	0	0	0	0	0	0	0
HPYRI	-1000	-1000	-1.48605	0	0	0	-0.143304	0	-28.6833	-3.68618
HPYRRx	1000	1000	0	0	0	0	0	0	0	0
HPYRRy	0	0	1.48605	0	0	0	0.143304	0	28.6833	3.68618
HSDy	-0.209437	-0.209437	-0.209437	-0.593024	-0.573472	-0.250207	-0.590902	-0.474419	-0.474419	-0.576021
HSK	0.16326	0.16326	0.16326	0.462273	0.447032	0.195041	0.460619	0.369819	0.369819	0.449019
HSST	0.0461769	0.0461769	0.0461769	0.130751	0.12644	0.0551659	0.130283	0.1046	0.1046	0.127002
HSTPT	0.028422	0.028422	0.028422	0.0804773	0.077824	0.0339547	0.0801893	0.0643819	0.0643819	0.0781699
HXAND	0	0	0	0	0	0	0	0	0	0
HXAtex	0	0	0	0	0	0	0	0	0	0
HXCT	0	0	0	0	0	0	0	0	0	0
HXPRT	0	0	0	0	0	0	0	0	0	0
HYD1pp	0	0	0	0	0	0	0	0	0	0
HYD2pp	0	0	0	0	0	0	0	0	0	0
HYD3pp	0	0	0	0	0	0	0	0	0	0
HYPOE	0	0	0	0	0	0	0	0	0	0
HYXNtex	0	0	0	0	0	0	0	0	0	0
HYXNtpp	0	0	0	0	0	0	0	0	0	0
Htex	-13.7083	-11.8085	-11.8256	-13.5056	-14.1397	-5.52947	-13.543	-12.4834	-12.4834	-14.0961
ICDHyr	7.60232	6.33594	6.34723	1.41942	1.36917	0.385393	1.13553	5.24831	0.730746	0.887243
ICHORS	-1000	-1000	-1000	-1000	-1000	-1000	-1000	-1000	-1000	-1000
ICHORSi	1000	1000	1000	1000	1000	1000	1000	1000	1000	1000
ICHORT	0	0	0	0	0	0	0	0	0	0
ICL	0	0	0	0	0	0	0	0	0	0
IDOND	0	0	0	0	0	0	0	0	0	0
IDOND2	0	0	0	0	0	0	0	0	0	0
IDONt2rpp	0	0	0	0	0	0	0	0	0	0
IDONtex	0	0	0	0	0	0	0	0	0	0
IG3PS	0.028422	0.028422	0.028422	0.0804773	0.077824	0.0339547	0.0801893	0.0643819	0.0643819	0.0781699
IGPDH	0.028422	0.028422	0.028422	0.0804773	0.077824	0.0339547	0.0801893	0.0643819	0.0643819	0.0781699
IGPS	0.017052	0.017052	0.017052	0.048283	0.0466911	0.0203714	0.0481102	0.0386264	0.0386264	0.0468986
ILETA	-0.08715	-0.08715	-0.08715	-0.246767	-0.238631	-0.104115	-0.245884	-0.197413	-0.197413	-0.239691
ILETRS	0	0	0	0	0	0	0	0	0	0
ILEabcpp	0	0	0	0	0	0	0	0	0	0
ILEt2rpp	0	0	0	0	0	0	0	0	0	0
ILEtex	0	0	0	0	0	0	0	0	0	0
IMPC	-0.162434	-0.162434	-0.162434	-0.459933	-0.444769	-0.194053	-0.458287	-0.367946	-0.367946	-0.446746
IMPD	0.0729705	0.0729705	0.0729705	0.206617	0.199805	0.0871752	0.205878	0.165294	0.165294	0.200693
IMPtex	0	0	0	0	0	0	0	0	0	0
INDOLEt2pp	0	0	0	0	0	0	0	0	0	0
INDOLEt2rpp	0	0	0	0	0	0	0	0	0	0
INDOLEtex	0	0	0	0	0	0	0	0	0	0
INOSTt4pp	0	0	0	0	0	0	0	0	0	0
INSH	0	0	0	0	0	0	0	0	0	0
INSK	0	0	0	0	0	0	0	0	0	0
INSTtex	0	0	0	0	0	0	0	0	0	0
INSt2pp	0	0	0	1000	1000	1000	1000	1000	1000	1000
INSt2rpp	0	0	0	-1000	-1000	-1000	-1000	-1000	-1000	-1000
INStex	0	0	0	0	0	0	0	0	0	0
IPDDI	-0.0006333	-0.0006333	-0.0006333	-0.0017932	-0.00173408	-0.000756581	-0.00178678	-0.00143456	-0.00143456	-0.00174178
IPDPS	0	0	0	0	0	0	0	0	0	0
IPMD	0.13515	0.13515	0.13515	0.382679	0.370062	0.161459	0.38131	0.306143	0.306143	0.371707
IPPMIa	-0.13515	-0.13515	-0.13515	-0.382679	-0.370062	-0.161459	-0.38131	-0.306143	-0.306143	-0.371707
IPPMIb	-0.13515	-0.13515	-0.13515	-0.382679	-0.370062	-0.161459	-0.38131	-0.306143	-0.306143	-0.371707
IPPS	0.13515	0.13515	0.13515	0.382679	0.370062	0.161459	0.38131	0.306143	0.306143	0.371707
ISETACabcpp	0	0	0	0	0	0	0	0	0	0
ISETACtex	0	0	0	0	0	0	0	0	0	0
K2L4Aabcpp	0.005835	0.005835	0.005835	0.0165219	0.0159772	0.00697086	0.0164628	0.0132175	0.0132175	0.0160482
K2L4Atex	0.005835	0.005835	0.005835	0.0165219	0.0159772	0.00697086	0.0164628	0.0132175	0.0132175	0.0160482
KARA1	-0.262283	-0.262283	-0.262283	-0.742658	-0.718172	-0.31334	-0.74	-0.594126	-0.594126	-0.721365
KARA2	0.08715	0.08715	0.08715	0.246767	0.238631	0.104115	0.245884	0.197413	0.197413	0.239691
KAS14	0	0	0	0	0	0	0	0	0	0
KAS15	0.106752	0.106752	0.106752	0.30227	0.292304	0.127533	0.301188	0.241816	0.241816	0.293603
KAT1	0	0	0	0	0	0	0	0	0	0
KAT2	0	0	0	0	0	0	0	0	0	0
KAT3	0	0	0	0	0	0	0	0	0	0
KAT4	0	0	0	0	0	0	0	0	0	0
KAT5	0	0	0	0	0	0	0	0	0	0
KAT6	0	0	0	0	0	0	0	0	0	0
KAT7	0	0	0	0	0	0	0	0	0	0
KAT8	0	0	0	0	0	0	0	0	0	0
KDOCT2	0.01167	0.01167	0.01167	0.0330438	0.0319543	0.0139417	0.0329255	0.026435	0.026435	0.0320964
KDOPP	0.01167	0.01167	0.01167	0.0330438	0.0319543	0.0139417	0.0329255	0.026435	0.026435	0.0320964
KDOPS	0.01167	0.01167	0.01167	0.0330438	0.0319543	0.0139417	0.0329255	0.026435	0.026435	0.0320964
KG6PDC	0	0	0	0	0	0	0	0	0	0
Kabcpp	0	0	0	0	0	0	0	0	0	0
Kt2pp	0.05328	0.05328	0.05328	0.150863	0.145889	0.0636517	0.150323	0.120691	0.120691	0.146538
Kt3pp	0	0	0	0	0	0	0	0	0	0
Ktex	0.05328	0.05328	0.05328	0.150863	0.145889	0.0636517	0.150323	0.120691	0.120691	0.146538
LA4NTpp	0	0	0	0	0	0	0	0	0	0
LACZ	0	0	0	0	0	0	0	0	0	0
LACZpp	0	0	0	0	0	0	0	0	0	0
LADGMDH	0	0	0	0	0	0	0	0	0	0
LALDO2x	0	0	0	0	0	0	0	0	0	0
LALGP	0	0	0	0	0	0	0	0	0	0
LCADi	0	0	0	0	0	0	0	0	0	0
LCARR	0	0	0	0	0	0	0	0	0	0
LCARS	0	0	0	0	0	0	0	0	0	0
LCTSt3ipp	0	0	0	0	0	0	0	0	0	0
LCTStex	0	0	0	0	0	0	0	0	0	0
LCTStpp	0	0	0	0	0	0	0	0	0	0
LDH_D	0	0	0	0	0	0	0	-18.4747	-6.24201	0
LDH_D2	0	0	0	0	0	0	0	12.2327	0	0
LEUTAi	0.13515	0.13515	0.13515	0.382679	0.370062	0.161459	0.38131	0.306143	0.306143	0.371707
LEUTRS	0	0	0	0	0	0	0	0	0	0
LEUabcpp	0	0	0	0	0	0	0	0	0	0
LEUt2rpp	0	0	0	0	0	0	0	0	0	0
LEUtex	0	0	0	0	0	0	0	0	0	0
LGTHL	0	0	0	0	0	0	0	0	0	0
LIPACabcpp	0	0	0	0	0	0	0	0	0	0
LIPAHT2ex	0	0	0	0	0	0	0	0	0	0
LIPAHTex	0	0	0	0	0	0	0	0	0	0
LIPAabcpp	0	0	0	0	0	0	0	0	0	0
LIPAtex	0	0	0	0	0	0	0	0	0	0
LPADSS	0.005835	0.005835	0.005835	0.0165219	0.0159772	0.00697086	0.0164628	0.0132175	0.0132175	0.0160482
LPLIPAL1A120pp	0	0	0	0	0	0	0	0	0	0
LPLIPAL1A140pp	0	0	0	0	0	0	0	0	0	0
LPLIPAL1A141pp	0	0	0	0	0	0	0	0	0	0
LPLIPAL1A160pp	0	0	0	0	0	0	0	0	0	0
LPLIPAL1A161pp	0	0	0	0	0	0	0	0	0	0
LPLIPAL1A180pp	0	0	0	0	0	0	0	0	0	0
LPLIPAL1A181pp	0	0	0	0	0	0	0	0	0	0
LPLIPAL1E120pp	0	0	0	0	0	0	0	0	0	0
LPLIPAL1E140pp	0	0	0	0	0	0	0	0	0	0
LPLIPAL1E141pp	0	0	0	0	0	0	0	0	0	0
LPLIPAL1E160pp	0	0	0	0	0	0	0	0	0	0
LPLIPAL1E161pp	0	0	0	0	0	0	0	0	0	0
LPLIPAL1E180pp	0	0	0	0	0	0	0	0	0	0
LPLIPAL1E181pp	0	0	0	0	0	0	0	0	0	0
LPLIPAL1G120pp	0	0	0	0	0	0	0	0	0	0
LPLIPAL1G140pp	0	0	0	0	0	0	0	0	0	0
LPLIPAL1G141pp	0	0	0	0	0	0	0	0	0	0
LPLIPAL1G160pp	0	0	0	0	0	0	0	0	0	0
LPLIPAL1G161pp	0	0	0	0	0	0	0	0	0	0
LPLIPAL1G180pp	0	0	0	0	0	0	0	0	0	0
LPLIPAL1G181pp	0	0	0	0	0	0	0	0	0	0
LPLIPAL2A120	0	0	0	0	0	0	0	0	0	0
LPLIPAL2A140	0	0	0	0	0	0	0	0	0	0
LPLIPAL2A141	0	0	0	0	0	0	0	0	0	0
LPLIPAL2A160	0	0	0	0	0	0	0	0	0	0
LPLIPAL2A161	0	0	0	0	0	0	0	0	0	0
LPLIPAL2A180	0	0	0	0	0	0	0	0	0	0
LPLIPAL2A181	0	0	0	0	0	0	0	0	0	0
LPLIPAL2ATE120	0	0	0	0	0	0	0	0	0	0
LPLIPAL2ATE140	0	0	0	0	0	0	0	0	0	0
LPLIPAL2ATE141	0	0	0	0	0	0	0	0	0	0
LPLIPAL2ATE160	0	0	0	0	0	0	0	0	0	0
LPLIPAL2ATE161	0	0	0	0	0	0	0	0	0	0
LPLIPAL2ATE180	0	0	0	0	0	0	0	0	0	0
LPLIPAL2ATE181	0	0	0	0	0	0	0	0	0	0
LPLIPAL2ATG120	0	0	0	0	0	0	0	0	0	0
LPLIPAL2ATG140	0	0	0	0	0	0	0	0	0	0
LPLIPAL2ATG141	0	0	0	0	0	0	0	0	0	0
LPLIPAL2ATG160	0	0	0	0	0	0	0	0	0	0
LPLIPAL2ATG161	0	0	0	0	0	0	0	0	0	0
LPLIPAL2ATG180	0	0	0	0	0	0	0	0	0	0
LPLIPAL2ATG181	0	0	0	0	0	0	0	0	0	0
LPLIPAL2E120	0	0	0	0	0	0	0	0	0	0
LPLIPAL2E140	0	0	0	0	0	0	0	0	0	0
LPLIPAL2E141	0	0	0	0	0	0	0	0	0	0
LPLIPAL2E160	0	0	0	0	0	0	0	0	0	0
LPLIPAL2E161	0	0	0	0	0	0	0	0	0	0
LPLIPAL2E180	0	0	0	0	0	0	0	0	0	0
LPLIPAL2E181	0	0	0	0	0	0	0	0	0	0
LPLIPAL2G120	0	0	0	0	0	0	0	0	0	0
LPLIPAL2G140	0	0	0	0	0	0	0	0	0	0
LPLIPAL2G141	0	0	0	0	0	0	0	0	0	0
LPLIPAL2G160	0	0	0	0	0	0	0	0	0	0
LPLIPAL2G161	0	0	0	0	0	0	0	0	0	0
LPLIPAL2G180	0	0	0	0	0	0	0	0	0	0
LPLIPAL2G181	0	0	0	0	0	0	0	0	0	0
LSERDHr	0	0	0	0	0	0	0	0	0	0
LYSDC	0	0	0	0	0	0	0	0	0	0
LYSTRS	0	0	0	0	0	0	0	0	0	0
LYSabcpp	0	0	0	0	0	0	0	0	0	0
LYSt2pp	0	0	0	0	0	0	0	0	0	0
LYSt3pp	0	0	0	0	0	0	0	0	0	0
LYStex	0	0	0	0	0	0	0	0	0	0
LYXI	0	0	0	0	0	0	0	0	0	0
LYXt2pp	0	0	0	0	0	0	0	0	0	0
LYXtex	0	0	0	0	0	0	0	0	0	0
L_LACD2	0	0	0	0	0	0	0	0	0	0
L_LACD3	0	0	0	0	0	0	0	0	0	0
L_LACt2rpp	0	0	0	0	0	0	0	0	0	0
L_LACtex	0	0	0	0	0	0	0	0	0	0
M1PD	0	0	0	0	0	0	0	0	0	0
MACPD	0	0	0	0	0	0	0	0	0	0
MALDDH	0	0	0	0	0	0	0	0	0	0
MALDt2_2pp	0	0	0	0	0	0	0	0	0	0
MALDtex	0	0	0	0	0	0	0	0	0	0
MALS	0	0	0	0	0	0	0	0	0	0
MALTATr	0	0	0	0	0	0	0	0	0	0
MALTHXabcpp	0	0	0	0	0	0	0	0	0	0
MALTHXtexi	0	0	0	0	0	0	0	0	0	0
MALTPTabcpp	0	0	0	0	0	0	0	0	0	0
MALTPTtexi	0	0	0	0	0	0	0	0	0	0
MALTTRabcpp	0	0	0	0	0	0	0	0	0	0
MALTTRtexi	0	0	0	0	0	0	0	0	0	0
MALTTTRabcpp	0	0	0	0	0	0	0	0	0	0
MALTTTRtexi	0	0	0	0	0	0	0	0	0	0
MALTabcpp	0	0	0	0	0	0	0	0	0	0
MALTptspp	0	0	0	0	0	0	0	0	0	0
MALTtexi	0	0	0	0	0	0	0	0	0	0
MALt2_2pp	0	0	0	0	0	0	0	0	0	0
MALt2_3pp	0	0	0	0	0	0	0	0	0	0
MALtex	0	0	0	0	0	0	0	0	0	0
MAN1PT2	0	0	0	0	0	0	0	0	0	0
MAN6PI	0	0	0	0	0	0	0	0	0	0
MAN6Pt6_2pp	0	0	0	0	0	0	0	0	0	0
MAN6Ptex	0	0	0	0	0	0	0	0	0	0
MANAO	0	0	0	0	0	0	0	0	0	0
MANGLYCptspp	0	0	0	0	0	0	0	0	0	0
MANGLYCtex	0	0	0	0	0	0	0	0	0	0
MANPGH	0	0	0	0	0	0	0	0	0	0
MANptspp	0	0	0	0	0	0	0	0	0	0
MANtex	0	0	0	0	0	0	0	0	0	0
MCITD	0	0	0	0	0	0	0	0	0	0
MCITL2	0	0	0	0	0	0	0	0	0	0
MCITS	0	0	0	0	0	0	0	0	0	0
MCOATA	0.723924	0.723924	0.723924	2.0498	1.98222	0.864846	2.04247	1.63984	1.63984	1.99103
MCPST	0	0	0	0	0	0	0	0	0	0
MCTP1App	0.004167	0.004167	0.004167	0.0117989	0.0114099	0.00497817	0.0117567	0.00943914	0.00943914	0.0114606
MCTP1Bpp	0	0	0	0	0	0	0	0	0	0
MCTP2App	0	0	0	0	0	0	0	0	0	0
MDDCP1pp	0	0	0	0	0	0	0	0	0	0
MDDCP2pp	0	0	0	0	0	0	0	0	0	0
MDDCP3pp	0	0	0	0	0	0	0	0	0	0
MDDCP4pp	0	0	0	0	0	0	0	0	0	0
MDDCP5pp	0	0	0	0	0	0	0	0	0	0
MDDEP1pp	0	0	0	0	0	0	0	0	0	0
MDDEP2pp	0	0	0	0	0	0	0	0	0	0
MDDEP3pp	0	0	0	0	0	0	0	0	0	0
MDDEP4pp	0	0	0	0	0	0	0	0	0	0
MDH	3.98524	3.35205	3.3577	1.39002	1.19669	0.372991	1.10625	5.22479	0.707232	0.278005
MDH2	0	0	0	0	0	0	0	0	0	0
MDH3	0	0	0	0	0	0	0	0	0	0
MDRPD	0	0	0	0	0	0	0	0	0	0
ME1	0	0	0	0	0	0	0	0	0	0
ME2	0	0	0	0	0	0	0	0	0	0
MECDPDH2	0.0007167	0.0007167	0.0007167	0.00202935	0.00196244	0.000856216	0.00202209	0.00162348	0.00162348	0.00197116
MECDPS	0.0007167	0.0007167	0.0007167	0.00202935	0.00196244	0.000856216	0.00202209	0.00162348	0.00162348	0.00197116
MELIBt2pp	0	0	0	0	0	0	0	0	0	0
MELIBt3ipp	0	0	0	0	0	0	0	0	0	0
MELIBtex	0	0	0	0	0	0	0	0	0	0
MEPCT	0.0007167	0.0007167	0.0007167	0.00202935	0.00196244	0.000856216	0.00202209	0.00162348	0.00162348	0.00197116
METAT	0.0002007	0.0002007	0.0002007	0.000568285	0.000549549	0.000239769	0.000566252	0.000454628	0.000454628	0.000551991
METDabcpp	0	0	0	0	0	0	0	0	0	0
METDtex	0	0	0	0	0	0	0	0	0	0
METOX1s	0	0	0	0	0	0	0	0	0	0
METOX2s	0	0	0	0	0	0	0	0	0	0
METS	0.0463107	0.0463107	0.0463107	0.131129	0.126806	0.0553257	0.13066	0.104904	0.104904	0.12737
METSOX1abcpp	0	0	0	0	0	0	0	0	0	0
METSOX1tex	0	0	0	0	0	0	0	0	0	0
METSOX2abcpp	0	0	0	0	0	0	0	0	0	0
METSOX2tex	0	0	0	0	0	0	0	0	0	0
METSOXR1	0	0	0	0	0	0	0	0	0	0
METSOXR2	0	0	0	0	0	0	0	0	0	0
METTRS	0	0	0	0	0	0	0	0	0	0
METabcpp	0	0	0	0	0	0	0	0	0	0
METtex	0	0	0	0	0	0	0	0	0	0
MG2t3_2pp	0.0023685	0.0023685	0.0023685	0.00670644	0.00648533	0.00282956	0.00668245	0.00536516	0.00536516	0.00651416
MG2tex	0.0023685	0.0023685	0.0023685	0.00670644	0.00648533	0.00282956	0.00668245	0.00536516	0.00536516	0.00651416
MG2tpp	0	0	0	0	0	0	0	0	0	0
MG2uabcpp	0	0	0	0	0	0	0	0	0	0
MGSA	0	0	0	0	0	0	0	0	0	0
MI1PP	0	0	0	0	0	0	0	0	0	0
MICITD	0	0	0	0	0	0	0	0	0	0
MINOHPtexi	0	0	0	0	0	0	0	0	0	0
MLDCP1App	0	0	0	0	0	0	0	0	0	0
MLDCP1Bpp	0	0	0	0	0	0	0	0	0	0
MLDCP2App	0	0	0	0	0	0	0	0	0	0
MLDCP2Bpp	0	0	0	0	0	0	0	0	0	0
MLDCP3App	0	0	0	0	0	0	0	0	0	0
MLDEP1pp	0	0	0	0	0	0	0	0	0	0
MLDEP2pp	0	0	0	0	0	0	0	0	0	0
MLTG1	0	0	0	0	0	0	0	0	0	0
MLTG2	0	0	0	0	0	0	0	0	0	0
MLTG3	0	0	0	0	0	0	0	0	0	0
MLTG4	0	0	0	0	0	0	0	0	0	0
MLTG5	0	0	0	0	0	0	0	0	0	0
MLTGY1pp	0	0	0	0	0	0	0	0	0	0
MLTGY2pp	0	0	0	0	0	0	0	0	0	0
MLTGY3pp	0	0	0	0	0	0	0	0	0	0
MLTGY4pp	0	0	0	0	0	0	0	0	0	0
MLTP1	0	0	0	0	0	0	0	0	0	0
MLTP2	0	0	0	0	0	0	0	0	0	0
MLTP3	0	0	0	0	0	0	0	0	0	0
MMCD	0	0	0	0	0	0	0	0	0	0
MME	0	0	0	0	0	0	0	0	0	0
MMETt2pp	0	0	0	0	0	0	0	0	0	0
MMETtex	0	0	0	0	0	0	0	0	0	0
MMM2	0	0	0	0	0	0	0	0	0	0
MN2t3pp	0	0	0	0	0	0	0	0	0	0
MN2tpp	0.0009474	0.0009474	0.0009474	0.00268258	0.00259413	0.00113182	0.00267298	0.00214606	0.00214606	0.00260566
MN6PP	0	0	0	0	0	0	0	0	0	0
MNLptspp	0	0	0	0	0	0	0	0	0	0
MNLtex	0	0	0	0	0	0	0	0	0	0
MNNH	0	0	0	0	0	0	0	0	0	0
MNt2pp	0	0	0	0	0	0	0	0	0	0
MNtex	0.0009474	0.0009474	0.0009474	0.00268258	0.00259413	0.00113182	0.00267298	0.00214606	0.00214606	0.00260566
MOAT	0.005835	0.005835	0.005835	0.0165219	0.0159772	0.00697086	0.0164628	0.0132175	0.0132175	0.0160482
MOAT2	0.005835	0.005835	0.005835	0.0165219	0.0159772	0.00697086	0.0164628	0.0132175	0.0132175	0.0160482
MOAT3C	0	0	0	0	0	0	0	0	0	0
MOBDabcpp	0.0009474	0.0009474	0.0009474	0.00268258	0.00259413	0.00113182	0.00267298	0.00214606	0.00214606	0.00260566
MOBDtex	0.0009474	0.0009474	0.0009474	0.00268258	0.00259413	0.00113182	0.00267298	0.00214606	0.00214606	0.00260566
MOHMT	0.0001728	0.0001728	0.0001728	0.000489286	0.000473154	0.000206438	0.000487535	0.000391429	0.000391429	0.000475257
MPTG	0.004167	0.004167	0.004167	0.0117989	0.0114099	0.00497817	0.0117567	0.00943914	0.00943914	0.0114606
MPTG2	0	0	0	0	0	0	0	0	0	0
MSO3abcpp	0	0	0	0	0	0	0	0	0	0
MSO3tex	0	0	0	0	0	0	0	0	0	0
MTAN	0	0	0	0	0	0	0	0	0	0
MTHFC	0.295843	0.295843	0.295843	0.839767	0.81208	0.353433	0.836762	0.671814	0.671814	0.81569
MTHFD	0.295843	0.295843	0.295843	0.839767	0.81208	0.353433	0.836762	0.671814	0.671814	0.81569
MTHFR2	0.0463107	0.0463107	0.0463107	0.131129	0.126806	0.0553257	0.13066	0.104904	0.104904	0.12737
MTRI	0	0	0	0	0	0	0	0	0	0
MTRK	0	0	0	0	0	0	0	0	0	0
MTRPOX	0	0	0	0	0	0	0	0	0	0
N2Otex	0	0	0	0	0	0	0	0	0	0
N2Otpp	0	0	0	0	0	0	0	0	0	0
NACODA	0	0	0	0	0	0	0	0	0	0
NACtex	0	0	0	0	0	0	0	0	0	0
NACtpp	0	0	0	0	0	0	0	0	0	0
NADDP	0	0	0	0	0	0	0	0	0	0
NADH10	0	0	0	0	0	0	0	0	0	0
NADH16pp	17.0441	17.3858	19.2405	29.21	28.6632	5.88015	29.491	13.0221	29.7723	29.726
NADH17pp	0	0	0	0	0	0	0	0	0	0
NADH18pp	0	0	0	0	0	0	0	0	0	0
NADH5	0	0	0	0	0	0	0	0	0	0
NADH9	0	0	0	0	0	0	0	0	0	0
NADK	0.0001341	0.0001341	0.0001341	0.000379706	0.000367187	0.000160204	0.000378347	0.000303765	0.000303765	0.000368819
NADN	0	0	0	0	0	0	0	0	0	0
NADPHQR2	0	0	0	0	0	0	0	0	0	0
NADPHQR3	0	0	0	0	0	0	0	0	0	0
NADPHQR4	0	0	0	0	0	0	0	0	0	0
NADPPPS	0	0	0	0	0	0	0	0	0	0
NADS1	0.0006834	0.0006834	0.0006834	0.00193506	0.00187126	0.000816433	0.00192813	0.00154805	0.00154805	0.00187958
NADTRHD	0	0	0	0	0	0	0	0	0	0
NAMNPP	0	0	0	0	0	0	0	0	0	0
NAt3_1p5pp	0	0	0	0	0	0	0	0	0	0
NAt3_2pp	0	0	0	0	0	0	0	0	0	0
NAt3pp	1000	1000	999.999	1000	1000	1000	1000	1000	1000	1000
NAtex	0	0	0	0	0	0	0	0	0	0
NDPK1	-999.772	-999.772	-999.772	-997.431	-997.371	-998.916	-999.356	-999.483	-997.945	-999.372
NDPK2	0.119724	0.119724	0.119724	0.339	0.327824	0.14303	0.337787	0.2712	0.2712	0.329281
NDPK3	0.0461595	0.0461595	0.0461595	0.130701	0.126392	0.0551451	0.130234	0.104561	0.104561	0.126954
NDPK4	0.007851	0.007851	0.007851	0.0222302	0.0214973	0.00937931	0.0221507	0.0177842	0.0177842	0.0215928
NDPK5	3.06003	0.989506	0.0791728	0.0229523	0.0221955	0.00968395	0.0228701	0.0183618	0.0183618	0.0222942
NDPK6	0	0	0	0	0	0	0	0	0	0
NDPK7	0.008106	0.008106	0.008106	0.0229523	0.0221955	0.00968395	0.0228701	0.0183618	0.0183618	0.0222942
NDPK8	0.007851	0.007851	0.007851	0.0222302	0.0214973	0.00937931	0.0221507	0.0177842	0.0177842	0.0215928
NH4tex	10.5149	9.24855	9.25984	9.16055	9.29071	3.86499	9.12777	7.32844	7.32844	8.8979
NH4tpp	10.5149	9.24855	9.25984	9.16055	9.29071	3.86499	9.12777	7.32844	7.32844	8.8979
NHFRBO	0	0	0	0	0	0	0	0	0	0
NI2abcpp	0	0	0	0	0	0	0	0	0	0
NI2t3pp	0	0	0	0	0	0	0	0	0	0
NI2tex	0	0	0	0	0	0	0	0	0	0
NI2tpp	0	0	0	0	0	0	0	0	0	0
NI2uabcpp	0	0	0	0	0	0	0	0	0	0
NMNAT	0	0	0	0	0	0	0	0	0	0
NMNDA	0	0	0	0	0	0	0	0	0	0
NMNN	0	0	0	0	0	0	0	0	0	0
NMNPtpp	0	0	0	0	0	0	0	0	0	0
NMNt7pp	0	0	0	0	0	0	0	0	0	0
NMNtex	0	0	0	0	0	0	0	0	0	0
NNAM	0	0	0	0	0	0	0	0	0	0
NNATr	0.0006834	0.0006834	0.0006834	0.00193506	0.00187126	0.000816433	0.00192813	0.00154805	0.00154805	0.00187958
NNDMBRT	0	0	0	0	0	0	0	0	0	0
NNDPR	0.0006834	0.0006834	0.0006834	0.00193506	0.00187126	0.000816433	0.00192813	0.00154805	0.00154805	0.00187958
NO2t2rpp	0	0	0	0	0	0	0	0	0	0
NO2tex	0	0	0	0	0	0	0	0	0	0
NO3R1bpp	0	0	0	0	0	0	0	0	0	0
NO3R1pp	0	0	0	0	0	0	0	0	0	0
NO3R2bpp	0	0	0	0	0	0	0	0	0	0
NO3R2pp	0	0	0	0	0	0	0	0	0	0
NO3t7pp	0	0	0	0	0	0	0	0	0	0
NO3tex	0	0	0	0	0	0	0	0	0	0
NODOx	0	0	0	0	0	0	0	0	0	0
NODOy	0	0	0	0	0	0	0	0	0	0
NOtex	0	0	0	0	0	0	0	0	0	0
NOtpp	0	0	0	0	0	0	0	0	0	0
NPHS	0	0	0	0	0	0	0	0	0	0
NTD1	0	0	0	0	0	0	0	0	0	0
NTD10	0	0	0	0	0	0	0	0	0	0
NTD10pp	0	0	0	0	0	0	0	0	0	0
NTD11	0	0	0	0	0	0	0	0	0	0
NTD11pp	0	0	0	0	0	0	0	0	0	0
NTD12	0	0	0	0	0	0	0	0	0	0
NTD12pp	0	0	0	0	0	0	0	0	0	0
NTD1pp	0	0	0	0	0	0	0	0	0	0
NTD2	0	0	0	0	0	0	0	0	0	0
NTD2pp	0	0	0	0	0	0	0	0	0	0
NTD3	0	0	0	0	0	0	0	0	0	0
NTD3pp	0	0	0	0	0	0	0	0	0	0
NTD4	0	0	0	0	0	0	0	0	0	0
NTD4pp	0	0	0	0	0	0	0	0	0	0
NTD5	0	0	0	0	0	0	0	0	0	0
NTD5pp	0	0	0	0	0	0	0	0	0	0
NTD6	0	0	0	0	0	0	0	0	0	0
NTD6pp	0	0	0	0	0	0	0	0	0	0
NTD7	0	0	0	0	0	0	0	0	0	0
NTD7pp	0	0	0	0	0	0	0	0	0	0
NTD8	0	0	0	0	0	0	0	0	0	0
NTD8pp	0	0	0	0	0	0	0	0	0	0
NTD9	0	0	0	0	0	0	0	0	0	0
NTD9pp	0	0	0	0	0	0	0	0	0	0
NTP1	0	0	0	0	0	0	0	0	0	0
NTP10	0	0	0	0	0	0	0	0	0	0
NTP11	0	0	0	0	0	0	0	0	0	0
NTP12	0	0	0	0	0	0	0	0	0	0
NTP3	0	0	0	0	0	0	0	0	0	0
NTP3pp	0	0	0	0	0	0	0	0	0	0
NTP5	0	0	0	0	0	0	0	0	0	0
NTPP1	0	0	0	0	0	0	0	0	0	0
NTPP10	0	0	0	0	0	0	0	0	0	0
NTPP11	0	0	0	0	0	0	0	0	0	0
NTPP2	0	0	0	0	0	0	0	0	0	0
NTPP3	0	0	0	0	0	0	0	0	0	0
NTPP4	0	0	0	0	0	0	0	0	0	0
NTPP5	0	0	0	0	0	0	0	0	0	0
NTPP6	0	0	0	0	0	0	0	0	0	0
NTPP7	0	0	0	0	0	0	0	0	0	0
NTPP8	0	0	0	0	0	0	0	0	0	0
NTPP9	0	0	0	0	0	0	0	0	0	0
NTPTP1	3.05192	0.9814	0.0710668	0	0	0	0	0	0	0
NTPTP2	0	0	0	0	0	0	0	0	0	0
NTRIR2x	0	0	0	0	0	0	0	0	0	0
NTRIR3pp	0	0	0	0	0	0	0	0	0	0
NTRIR4pp	0	0	0	0	0	0	0	0	0	0
O16A4COLIPAtex	0	0	0	0	0	0	0	0	0	0
O16A4Lpp	0	0	0	0	0	0	0	0	0	0
O16AP1pp	0	0	0	0	0	0	0	0	0	0
O16AP2pp	0	0	0	0	0	0	0	0	0	0
O16AP3pp	0	0	0	0	0	0	0	0	0	0
O16AT	0	0	0	0	0	0	0	0	0	0
O16AUNDtpp	0	0	0	0	0	0	0	0	0	0
O16GALFT	0	0	0	0	0	0	0	0	0	0
O16GLCT1	0	0	0	0	0	0	0	0	0	0
O16GLCT2	0	0	0	0	0	0	0	0	0	0
O2Stex	0	0	0	0	0	0	0	0	0	0
O2tex	15	14.0629	15	15	15	3	15	15	15	15
O2tpp	15	14.0629	15	15	15	3	15	15	15	15
OAADC	0	0	0	0	0	0	0	0	0	0
OBTFL	0	0	0	0	0	0	0	0	0	0
OCBT	1.92525	1.60866	1.61148	0.251269	0.387044	0.106014	0.25037	0.201015	0.201015	0.244064
OCDCAtexi	0	0	0	0	0	0	0	0	0	0
OCDCEAtexi	0	0	0	0	0	0	0	0	0	0
OCTAtex	0	0	0	0	0	0	0	0	0	0
OCTDPS	6.69e-05	6.69e-05	6.69e-05	0.000189428	0.000183183	7.9923e-05	0.000188751	0.000151543	0.000151543	0.000183997
ODECOAI	0	0	0	0	0	0	0	0	0	0
OHPBAT	6.69e-05	6.69e-05	6.69e-05	0.000189428	0.000183183	7.9923e-05	0.000188751	0.000151543	0.000151543	0.000183997
OHPHM	0	0	0	0	0	0	0	0	0	0
OMBZLM	0	0	0	0	0	0	0	0	0	0
OMCDC	0.13515	0.13515	0.13515	0.382679	0.370062	0.161459	0.38131	0.306143	0.306143	0.371707
OMMBLHX	0	0	0	0	0	0	0	0	0	0
OMMBLHX3	0	0	0	0	0	0	0	0	0	0
OMPDC	0.099237	0.099237	0.099237	0.280991	0.271727	0.118555	0.279986	0.224793	0.224793	0.272935
OMPHHX	0	0	0	0	0	0	0	0	0	0
OMPHHX3	0	0	0	0	0	0	0	0	0	0
OP4ENH	0	0	0	0	0	0	0	0	0	0
OPHBDC	6.69e-05	6.69e-05	6.69e-05	0.000189428	0.000183183	7.9923e-05	0.000188751	0.000151543	0.000151543	0.000183997
OPHHX	6.69e-05	6.69e-05	6.69e-05	0.000189428	0.000183183	7.9923e-05	0.000188751	0.000151543	0.000151543	0.000183997
OPHHX3	0	0	0	0	0	0	0	0	0	0
ORNDC	0	0	0	0	0	0	0	0	0	0
ORNabcpp	0	0	0	0	0	0	0	0	0	0
ORNtex	0	0	0	0	0	0	0	0	0	0
OROTt2_2pp	0	0	0	0	0	0	0	0	0	0
OROTtex	0	0	0	0	0	0	0	0	0	0
ORPT	-0.099237	-0.099237	-0.099237	-0.280991	-0.271727	-0.118555	-0.279986	-0.224793	-0.224793	-0.272935
OXAMTC	0	0	0	0	0	0	0	0	0	0
OXGDC2	0	0	0	0	0	0	0	0	0	0
P5CD	0	0	0	0	0	0	0	0	0	0
P5CR	1.83651	1.51992	1.52274	0.187814	0.181622	0.0792421	0.187142	0.150252	0.150252	0.182429
PA120abcpp	0	0	0	0	0	0	0	0	0	0
PA140abcpp	0	0	0	0	0	0	0	0	0	0
PA141abcpp	0	0	0	0	0	0	0	0	0	0
PA160abcpp	0	0	0	0	0	0	0	0	0	0
PA161abcpp	0	0	0	0	0	0	0	0	0	0
PA180abcpp	0	0	0	0	0	0	0	0	0	0
PA181abcpp	0	0	0	0	0	0	0	0	0	0
PACALDt2rpp	0	0	0	0	0	0	0	0	0	0
PACALDtex	0	0	0	0	0	0	0	0	0	0
PACCOAL	0	0	0	0	0	0	0	0	0	0
PANTS	0.0001728	0.0001728	0.0001728	0.000489286	0.000473154	0.000206438	0.000487535	0.000391429	0.000391429	0.000475257
PAPA120	0	0	0	0	0	0	0	0	0	0
PAPA120pp	0	0	0	0	0	0	0	0	0	0
PAPA140	0	0	0	0	0	0	0	0	0	0
PAPA140pp	0	0	0	0	0	0	0	0	0	0
PAPA141	0	0	0	0	0	0	0	0	0	0
PAPA141pp	0	0	0	0	0	0	0	0	0	0
PAPA160	0	0	0	0	0	0	0	0	0	0
PAPA160pp	0	0	0	0	0	0	0	0	0	0
PAPA161	0	0	0	0	0	0	0	0	0	0
PAPA161pp	0	0	0	0	0	0	0	0	0	0
PAPA180	0	0	0	0	0	0	0	0	0	0
PAPA180pp	0	0	0	0	0	0	0	0	0	0
PAPA181	0	0	0	0	0	0	0	0	0	0
PAPA181pp	0	0	0	0	0	0	0	0	0	0
PAPPT3	0.008334	0.008334	0.008334	0.0235978	0.0228198	0.00995633	0.0235134	0.0188783	0.0188783	0.0229213
PAPSR	0	0	0	0	0	0	0	0	0	0
PAPSR2	0.0738906	0.0738906	0.0738906	0.209222	0.202324	0.0882744	0.208474	0.167378	0.167378	0.203224
PDE1	0	0	0	0	0	0	0	0	0	0
PDH	10.3068	6.33703	7.74894	9.90471	9.93381	17.1587	9.67677	7.47386	2.9563	8.94614
PDX5PO2	6.69e-05	6.69e-05	6.69e-05	0.000189428	0.000183183	7.9923e-05	0.000188751	0.000151543	0.000151543	0.000183997
PDX5POi	0	0	0	0	0	0	0	0	0	0
PDX5PS	6.69e-05	6.69e-05	6.69e-05	0.000189428	0.000183183	7.9923e-05	0.000188751	0.000151543	0.000151543	0.000183997
PDXPP	0	0	0	0	0	0	0	0	0	0
PE120abcpp	0	0	0	0	0	0	0	0	0	0
PE140abcpp	0	0	0	0	0	0	0	0	0	0
PE141abcpp	0	0	0	0	0	0	0	0	0	0
PE160abcpp	0.012444	0.012444	0.012444	0.0352354	0.0340737	0.0148664	0.0351093	0.0281883	0.0281883	0.0342251
PE161abcpp	0.014667	0.014667	0.014667	0.0415298	0.0401606	0.0175221	0.0413812	0.0332239	0.0332239	0.0403391
PE180abcpp	0	0	0	0	0	0	0	0	0	0
PE181abcpp	0	0	0	0	0	0	0	0	0	0
PEAMNOpp	0	0	0	0	0	0	0	0	0	0
PEAMNtex	0	0	0	0	0	0	0	0	0	0
PERD	6.69e-05	6.69e-05	6.69e-05	0.000189428	0.000183183	7.9923e-05	0.000188751	0.000151543	0.000151543	0.000183997
PETNT161pp	0	0	0	0	0	0	0	0	0	0
PETNT181pp	0	0	0	0	0	0	0	0	0	0
PFK	7.56345	6.43584	0	6.00453	6.09468	2.53297	5.98276	4.8034	4.8034	7.15612
PFK_2	0	0	0	0	0	0	0	0	0	0
PFL	0	0	0	0	0	0	0	0	0	0
PG120abcpp	0	0	0	0	0	0	0	0	0	0
PG140abcpp	0	0	0	0	0	0	0	0	0	0
PG141abcpp	0	0	0	0	0	0	0	0	0	0
PG160abcpp	0	0	0	0	0	0	0	0	0	0
PG161abcpp	0	0	0	0	0	0	0	0	0	0
PG180abcpp	0	0	0	0	0	0	0	0	0	0
PG181abcpp	0	0	0	0	0	0	0	0	0	0
PGAMT	-0.028338	-0.028338	-0.028338	-0.0802395	-0.077594	-0.0338544	-0.0799523	-0.0641916	-0.0641916	-0.0779389
PGCD	0.53144	0.53144	0.53144	1.50582	1.45618	0.634892	1.50043	1.20466	1.20466	1.46265
PGI	10.5	7.35	0.307276	4.53045	4.58148	10.5	3.74803	10.5	-3.64299	2.61278
PGK	-18.2478	-13.3282	-7.29913	-16.9784	-17.0624	-20.1428	-16.7248	-19.3746	-14.2667	-16.3974
PGL	0	0	7.44952	5.96955	5.91852	0	6.75197	0	14.143	7.88722
PGLYCP	0	0	0	0	0	0	0	0	0	0
PGM	-17.7164	-12.7967	-6.76769	-15.4725	-15.6062	-19.5079	-15.2247	-18.1701	-13.0623	-14.935
PGMT	0	0	0	0	0	0	0	0	0	0
PGP120abcpp	0	0	0	0	0	0	0	0	0	0
PGP140abcpp	0	0	0	0	0	0	0	0	0	0
PGP141abcpp	0	0	0	0	0	0	0	0	0	0
PGP160abcpp	0	0	0	0	0	0	0	0	0	0
PGP161abcpp	0	0	0	0	0	0	0	0	0	0
PGP180abcpp	0	0	0	0	0	0	0	0	0	0
PGP181abcpp	0	0	0	0	0	0	0	0	0	0
PGPP120	0	0	0	0	0	0	0	0	0	0
PGPP120pp	0	0	0	0	0	0	0	0	0	0
PGPP140	0	0	0	0	0	0	0	0	0	0
PGPP140pp	0	0	0	0	0	0	0	0	0	0
PGPP141	0	0	0	0	0	0	0	0	0	0
PGPP141pp	0	0	0	0	0	0	0	0	0	0
PGPP160	0	0	0	0	0	0	0	0	0	0
PGPP160pp	0	0	0	0	0	0	0	0	0	0
PGPP161	0	0	0	0	0	0	0	0	0	0
PGPP161pp	0	0	0	0	0	0	0	0	0	0
PGPP180	0	0	0	0	0	0	0	0	0	0
PGPP180pp	0	0	0	0	0	0	0	0	0	0
PGPP181	0	0	0	0	0	0	0	0	0	0
PGPP181pp	0	0	0	0	0	0	0	0	0	0
PGSA120	0	0	0	0	0	0	0	0	0	0
PGSA140	0	0	0	0	0	0	0	0	0	0
PGSA141	0	0	0	0	0	0	0	0	0	0
PGSA160	0	0	0	0	0	0	0	0	0	0
PGSA161	0	0	0	0	0	0	0	0	0	0
PGSA180	0	0	0	0	0	0	0	0	0	0
PGSA181	0	0	0	0	0	0	0	0	0	0
PHEMEabcpp	0	0	0	0	0	0	0	0	0	0
PHEMEtiex	0	0	0	0	0	0	0	0	0	0
PHETA1	-0.05277	-0.05277	-0.05277	-0.149419	-0.144493	-0.0630424	-0.148884	-0.119535	-0.119535	-0.145135
PHETRS	0	0	0	0	0	0	0	0	0	0
PHEt2rpp	0	0	0	0	0	0	0	0	0	0
PHEtex	0	0	0	0	0	0	0	0	0	0
PHYTSpp	0	0	0	0	0	0	0	0	0	0
PIt2rpp	0.288395	0.288395	0.288395	0.816594	0.789671	0.344535	0.813672	0.653275	0.653275	0.793181
PItex	0.288395	0.288395	0.288395	0.816594	0.789671	0.344535	0.813672	0.653275	0.653275	0.793181
PIuabcpp	0	0	0	0	0	0	0	0	0	0
PLIPA1A120pp	0	0	0	0	0	0	0	0	0	0
PLIPA1A140pp	0	0	0	0	0	0	0	0	0	0
PLIPA1A141pp	0	0	0	0	0	0	0	0	0	0
PLIPA1A160pp	0	0	0	0	0	0	0	0	0	0
PLIPA1A161pp	0	0	0	0	0	0	0	0	0	0
PLIPA1A180pp	0	0	0	0	0	0	0	0	0	0
PLIPA1A181pp	0	0	0	0	0	0	0	0	0	0
PLIPA1E120pp	0	0	0	0	0	0	0	0	0	0
PLIPA1E140pp	0	0	0	0	0	0	0	0	0	0
PLIPA1E141pp	0	0	0	0	0	0	0	0	0	0
PLIPA1E160pp	0	0	0	0	0	0	0	0	0	0
PLIPA1E161pp	0	0	0	0	0	0	0	0	0	0
PLIPA1E180pp	0	0	0	0	0	0	0	0	0	0
PLIPA1E181pp	0	0	0	0	0	0	0	0	0	0
PLIPA1G120pp	0	0	0	0	0	0	0	0	0	0
PLIPA1G140pp	0	0	0	0	0	0	0	0	0	0
PLIPA1G141pp	0	0	0	0	0	0	0	0	0	0
PLIPA1G160pp	0	0	0	0	0	0	0	0	0	0
PLIPA1G161pp	0	0	0	0	0	0	0	0	0	0
PLIPA1G180pp	0	0	0	0	0	0	0	0	0	0
PLIPA1G181pp	0	0	0	0	0	0	0	0	0	0
PLIPA2A120pp	0	0	0	0	0	0	0	0	0	0
PLIPA2A140pp	0	0	0	0	0	0	0	0	0	0
PLIPA2A141pp	0	0	0	0	0	0	0	0	0	0
PLIPA2A160pp	0	0	0	0	0	0	0	0	0	0
PLIPA2A161pp	0	0	0	0	0	0	0	0	0	0
PLIPA2A180pp	0	0	0	0	0	0	0	0	0	0
PLIPA2A181pp	0	0	0	0	0	0	0	0	0	0
PLIPA2E120pp	0	0	0	0	0	0	0	0	0	0
PLIPA2E140pp	0	0	0	0	0	0	0	0	0	0
[truncated: 393 more rows]

## Sheet: Table S6
Table S6. Selected solutions from Constrictor in genome scale model iJO1366
All flux values in mmol/gdcw/hr
	Maximize ethylene			Maximize growth, scan with fmajor = 0.2, fminor = 0.8)
Strain:	BASELINE	Mutant I	Mutant J	BASELINE	Mutant L	Ethanol	Acetate	D-lactate	Succinate	Urea
Reactions Targeted (Individually):	N/A	GAPD, PGK (30% of baseline)	GAPD, PGK (20% of baseline)	N/A	G5SADs (20% of baseline)	O2tex, O2tpp (20% of baseline)	ICDHyr (20% of baseline)	ICDHyr (20% of baseline)	FUM (20% of baseline)	ORNDC (20% of baseline)
Prod. Rate (mmol ethylene/gdcw/hr):	4.55027	3.34664	2.96857	0	0.303535	0	0	0	0	0
Yield (mol ethylene/mol glucose):	0.433359	0.509466	0.456855	0	0.0289081	0	0	0	0	0
Growth Rate (1/hr):	0.3	0.3	0.3	0.923286	0.891217	0.406774	0.44164	0.44164	0.892007	0.922479
DM_4CRSOL	6.69e-05	6.69e-05	6.69e-05	0.000205893	0.000198741	9.07106e-05	9.84857e-05	9.84857e-05	0.000198918	0.000205713
DM_5DRIB	6.93e-05	6.93e-05	6.93e-05	0.000213279	0.000205871	9.39648e-05	0.000102019	0.000102019	0.000206054	0.000213093
DM_AACALD	0	0	0	0	0	0	0	0	0	0
DM_AMOB	6e-07	6e-07	6e-07	1.84657e-06	1.78243e-06	8.13548e-07	8.8328e-07	8.8328e-07	1.78401e-06	1.84496e-06
DM_MTHTHF	0.000402	0.000402	0.000402	0.0012372	0.00119423	0.000545077	0.000591798	0.000591798	0.00119529	0.00123612
DM_OXAM	0	0	0	0	0	0	0	0	0	0
Ec_biomass_iJO1366_WT_53p95M	0.3	0.3	0.3	0.923286	0.891217	0.406774	0.44164	0.44164	0.892007	0.922479
Ec_biomass_iJO1366_core_53p95M	0	0	0	0	0	0	0	0	0	0
EX_12ppd-R(e)	0	0	0	0	0	0	0	0	0	0
EX_12ppd-S(e)	0	0	0	0	0	0	0	0	0	0
EX_14glucan(e)	0	0	0	0	0	0	0	0	0	0
EX_15dap(e)	0	0	0	0	0	0	0	0	0	0
EX_23camp(e)	0	0	0	0	0	0	0	0	0	0
EX_23ccmp(e)	0	0	0	0	0	0	0	0	0	0
EX_23cgmp(e)	0	0	0	0	0	0	0	0	0	0
EX_23cump(e)	0	0	0	0	0	0	0	0	0	0
EX_23dappa(e)	0	0	0	0	0	0	0	0	0	0
EX_26dap-M(e)	0	0	0	0	0	0	0	0	0	0
EX_2ddglcn(e)	0	0	0	0	0	0	0	0	0	0
EX_34dhpac(e)	0	0	0	0	0	0	0	0	0	0
EX_3amp(e)	0	0	0	0	0	0	0	0	0	0
EX_3cmp(e)	0	0	0	0	0	0	0	0	0	0
EX_3gmp(e)	0	0	0	0	0	0	0	0	0	0
EX_3hcinnm(e)	0	0	0	0	0	0	0	0	0	0
EX_3hpp(e)	0	0	0	0	0	0	0	0	0	0
EX_3hpppn(e)	0	0	0	0	0	0	0	0	0	0
EX_3ump(e)	0	0	0	0	0	0	0	0	0	0
EX_4abut(e)	0	0	0	0	0	0	0	0	0	0
EX_4hoxpacd(e)	0	0	0	0	0	0	0	0	0	0
EX_5dglcn(e)	0	0	0	0	0	0	0	0	0	0
EX_5mtr(e)	0.0020232	0.0020232	0.0020232	0.00622664	0.00601037	0.00274328	0.00297842	0.00297842	0.00601569	0.0062212
EX_LalaDglu(e)	0	0	0	0	0	0	0	0	0	0
EX_LalaDgluMdap(e)	0	0	0	0	0	0	0	0	0	0
EX_LalaDgluMdapDala(e)	0	0	0	0	0	0	0	0	0	0
EX_LalaLglu(e)	0	0	0	0	0	0	0	0	0	0
EX_ac(e)	0.55082	0.297995	1.10103	4.18057	4.41367	10.5199	14.1292	14.1292	4.08858	4.1979
EX_acac(e)	0	0	0	0	0	0	0	0	0	0
EX_acald(e)	0	0	0	0	0	0	0	0	0	0
EX_acgal(e)	0	0	0	0	0	0	0	0	0	0
EX_acgal1p(e)	0	0	0	0	0	0	0	0	0	0
EX_acgam(e)	0	0	0	0	0	0	0	0	0	0
EX_acgam1p(e)	0	0	0	0	0	0	0	0	0	0
EX_acmana(e)	0	0	0	0	0	0	0	0	0	0
EX_acmum(e)	0	0	0	0	0	0	0	0	0	0
EX_acnam(e)	0	0	0	0	0	0	0	0	0	0
EX_acolipa(e)	0	0	0	0	0	0	0	0	0	0
EX_acser(e)	0	0	0	0	0	0	0	0	0	0
EX_ade(e)	0	0	0	0	0	0	0	0	0	0
EX_adn(e)	0	0	0	0	0	0	0	0	0	0
EX_adocbl(e)	0	0	0	0	0	0	0	0	0	0
EX_ag(e)	0	0	0	0	0	0	0	0	0	0
EX_agm(e)	0	0	0	0	0	0	0	0	0	0
EX_akg(e)	0	0	0	0	0	0	0	0	0	0
EX_ala-B(e)	0	0	0	0	0	0	0	0	0	0
EX_ala-D(e)	0	0	0	0	0	0	0	0	0	0
EX_ala-L(e)	0	0	0	0	0	0	0	0	0	0
EX_alaala(e)	0	0	0	0	0	0	0	0	0	0
EX_all-D(e)	0	0	0	0	0	0	0	0	0	0
EX_alltn(e)	0	0	0	0	0	0	0	0	0	0
EX_amp(e)	0	0	0	0	0	0	0	0	0	0
EX_anhgm(e)	0	0	0	0	0	0	0	0	0	0
EX_arab-L(e)	0	0	0	0	0	0	0	0	0	0
EX_arbt(e)	0	0	0	0	0	0	0	0	0	0
EX_arbtn(e)	0	0	0	0	0	0	0	0	0	0
EX_arbtn-fe3(e)	0	0	0	0	0	0	0	0	0	0
EX_arg-L(e)	0	0	0	0	0	0	0	0	0	0
EX_ascb-L(e)	0	0	0	0	0	0	0	0	0	0
EX_asn-L(e)	0	0	0	0	0	0	0	0	0	0
EX_aso3(e)	0	0	0	0	0	0	0	0	0	0
EX_asp-L(e)	0	0	0	0	0	0	0	0	0	0
EX_btn(e)	0	0	0	0	0	0	0	0	0	0
EX_but(e)	0	0	0	0	0	0	0	0	0	0
EX_butso3(e)	0	0	0	0	0	0	0	0	0	0
EX_ca2(e)	-0.0014856	-0.0014856	-0.0014856	-0.00457211	-0.00441331	-0.00201434	-0.002187	-0.002187	-0.00441722	-0.00456812
EX_cbi(e)	0	0	0	0	0	0	0	0	0	0
EX_cbl1(e)	-6.69e-05	-6.69e-05	-6.69e-05	-0.000205893	-0.000198741	-9.07106e-05	-9.84857e-05	-9.84857e-05	-0.000198918	-0.000205713
EX_cd2(e)	0	0	0	0	0	0	0	0	0	0
EX_cgly(e)	0	0	0	0	0	0	0	0	0	0
EX_chol(e)	0	0	0	0	0	0	0	0	0	0
EX_chtbs(e)	0	0	0	0	0	0	0	0	0	0
EX_cit(e)	0	0	0	0	0	0	0	0	0	0
EX_cl(e)	-0.0014856	-0.0014856	-0.0014856	-0.00457211	-0.00441331	-0.00201434	-0.002187	-0.002187	-0.00441722	-0.00456812
EX_cm(e)	0	0	0	0	0	0	0	0	0	0
EX_cmp(e)	0	0	0	0	0	0	0	0	0	0
EX_co2(e)	15.9192	16.3863	17.0952	16.8791	16.9656	-0.00914468	15.8986	15.8986	16.5983	16.8479
EX_cobalt2(e)	-7.2e-06	-7.2e-06	-7.2e-06	-2.21589e-05	-2.13892e-05	-9.76257e-06	-1.05994e-05	-1.05994e-05	-2.14082e-05	-2.21395e-05
EX_colipa(e)	0	0	0	0	0	0	0	0	0	0
EX_colipap(e)	0	0	0	0	0	0	0	0	0	0
EX_cpgn(e)	0	0	0	0	0	0	0	0	0	0
EX_cpgn-un(e)	0	0	0	0	0	0	0	0	0	0
EX_crn(e)	0	0	0	0	0	0	0	0	0	0
EX_crn-D(e)	0	0	0	0	0	0	0	0	0	0
EX_csn(e)	0	0	0	0	0	0	0	0	0	0
EX_cu(e)	0	0	0	0	0	0	0	0	0	0
EX_cu2(e)	-0.0002022	-0.0002022	-0.0002022	-0.000622295	-0.00060068	-0.000274166	-0.000297665	-0.000297665	-0.000601213	-0.000621751
EX_cyan(e)	0	0	0	0	0	0	0	0	0	0
EX_cynt(e)	0	0	0	0	0	0	0	0	0	0
EX_cys-D(e)	0	0	0	0	0	0	0	0	0	0
EX_cys-L(e)	0	0	0	0	0	0	0	0	0	0
EX_cytd(e)	0	0	0	0	0	0	0	0	0	0
EX_dad-2(e)	0	0	0	0	0	0	0	0	0	0
EX_damp(e)	0	0	0	0	0	0	0	0	0	0
EX_dca(e)	0	0	0	0	0	0	0	0	0	0
EX_dcmp(e)	0	0	0	0	0	0	0	0	0	0
EX_dcyt(e)	0	0	0	0	0	0	0	0	0	0
EX_ddca(e)	0	0	0	0	0	0	0	0	0	0
EX_dgmp(e)	0	0	0	0	0	0	0	0	0	0
EX_dgsn(e)	0	0	0	0	0	0	0	0	0	0
EX_dha(e)	0	0	0	0	0	0	0	0	0	0
EX_dimp(e)	0	0	0	0	0	0	0	0	0	0
EX_din(e)	0	0	0	0	0	0	0	0	0	0
EX_dms(e)	0	0	0	0	0	0	0	0	0	0
EX_dmso(e)	0	0	0	0	0	0	0	0	0	0
EX_dopa(e)	0	0	0	0	0	0	0	0	0	0
EX_doxrbcn(e)	0	0	0	0	0	0	0	0	0	0
EX_dtmp(e)	0	0	0	0	0	0	0	0	0	0
EX_dump(e)	0	0	0	0	0	0	0	0	0	0
EX_duri(e)	0	0	0	0	0	0	0	0	0	0
EX_eca4colipa(e)	0	0	0	0	0	0	0	0	0	0
EX_enlipa(e)	0	0	0	0	0	0	0	0	0	0
EX_enter(e)	0	0	0	0	0	0	0	0	0	0
EX_etha(e)	0	0	0	0	0	0	0	0	0	0
EX_ethso3(e)	0	0	0	0	0	0	0	0	0	0
EX_etoh(e)	4.60027	0	0	0	0	4.41475	0	0	0	0
EX_f6p(e)	0	0	0	0	0	0	0	0	0	0
EX_fald(e)	0	0	0	0	0	0	0	0	0	0
EX_fe2(e)	-0.0024297	-0.0024297	-0.0024297	-0.0074777	-0.00721797	-0.00329446	-0.00685734	-0.00685734	-0.00722436	-0.00747116
EX_fe3(e)	-0.0022284	-0.0022284	-0.0022284	-0.00685817	-0.00661996	-0.00302152	0	0	-0.00662583	-0.00685217
EX_fe3dcit(e)	0	0	0	0	0	0	0	0	0	0
EX_fe3dhbzs(e)	0	0	0	0	0	0	0	0	0	0
EX_fe3hox(e)	0	0	0	0	0	0	0	0	0	0
EX_fe3hox-un(e)	0	0	0	0	0	0	0	0	0	0
EX_fecrm(e)	0	0	0	0	0	0	0	0	0	0
EX_fecrm-un(e)	0	0	0	0	0	0	0	0	0	0
EX_feenter(e)	0	0	0	0	0	0	0	0	0	0
EX_feoxam(e)	0	0	0	0	0	0	0	0	0	0
EX_feoxam-un(e)	0	0	0	0	0	0	0	0	0	0
EX_for(e)	13.1341	1.79577	0	0.00247071	0.0023849	16.5042	0	0	0	0.00246855
EX_fru(e)	0	0	0	0	0	0	0	0	0	0
EX_frulys(e)	0	0	0	0	0	0	0	0	0	0
EX_fruur(e)	0	0	0	0	0	0	0	0	0	0
EX_fuc-L(e)	0	0	0	0	0	0	0	0	0	0
EX_fum(e)	0	0	0	0	0	0	0	0	0	0
EX_fusa(e)	0	0	0	0	0	0	0	0	0	0
EX_g1p(e)	0	0	0	0	0	0	0	0	0	0
EX_g3pc(e)	0	0	0	0	0	0	0	0	0	0
EX_g3pe(e)	0	0	0	0	0	0	0	0	0	0
EX_g3pg(e)	0	0	0	0	0	0	0	0	0	0
EX_g3pi(e)	0	0	0	0	0	0	0	0	0	0
EX_g3ps(e)	0	0	0	0	0	0	0	0	0	0
EX_g6p(e)	0	0	0	0	0	0	0	0	0	0
EX_gal(e)	0	0	0	0	0	0	0	0	0	0
EX_gal-bD(e)	0	0	0	0	0	0	0	0	0	0
EX_gal1p(e)	0	0	0	0	0	0	0	0	0	0
EX_galct-D(e)	0	0	0	0	0	0	0	0	0	0
EX_galctn-D(e)	0	0	0	0	0	0	0	0	0	0
EX_galctn-L(e)	0	0	0	0	0	0	0	0	0	0
EX_galt(e)	0	0	0	0	0	0	0	0	0	0
EX_galur(e)	0	0	0	0	0	0	0	0	0	0
EX_gam(e)	0	0	0	0	0	0	0	0	0	0
EX_gam6p(e)	0	0	0	0	0	0	0	0	0	0
EX_gbbtn(e)	0	0	0	0	0	0	0	0	0	0
EX_gdp(e)	0	0	0	0	0	0	0	0	0	0
EX_glc(e)	-10.5	-6.56892	-6.49785	-10.5	-10.5	-10.5	-10.5	-10.5	-10.5	-10.5
EX_glcn(e)	0	0	0	0	0	0	0	0	0	0
EX_glcr(e)	0	0	0	0	0	0	0	0	0	0
EX_glcur(e)	0	0	0	0	0	0	0	0	0	0
EX_glcur1p(e)	0	0	0	0	0	0	0	0	0	0
EX_gln-L(e)	0	0	0	0	0	0	0	0	0	0
EX_glu-L(e)	0	0	0	0	0	0	0	0	0	0
EX_gly(e)	0	0	0	0	0	0	0	0	0	0
EX_glyald(e)	0	0	0	0	0	0	0	0	0	0
EX_glyb(e)	0	0	0	0	0	0	0	0	0	0
EX_glyc(e)	0	0	0	0	0	0	0	0	0	0
EX_glyc-R(e)	0	0	0	0	0	0	0	0	0	0
EX_glyc2p(e)	0	0	0	0	0	0	0	0	0	0
EX_glyc3p(e)	0	0	0	0	0	0	0	0	0	0
EX_glyclt(e)	0.0002676	0.0002676	0	0	0	0.000362842	0	0	0	0
EX_gmp(e)	0	0	0	0	0	0	0	0	0	0
EX_gsn(e)	0	0	0	0	0	0	0	0	0	0
EX_gthox(e)	0	0	0	0	0	0	0	0	0	0
EX_gthrd(e)	0	0	0	0	0	0	0	0	0	0
EX_gtp(e)	0	0	0	0	0	0	0	0	0	0
EX_gua(e)	0	0	0	0	0	0	0	0	0	0
EX_h(e)	27.7248	13.1247	11.1865	12.3819	13.089	30.6367	18.3085	18.3085	12.8828	12.4511
EX_h2(e)	0	0	0	0	0	0	0	0	0	0
EX_h2o(e)	25.8794	29.1413	29.2832	40.6848	40.3997	6.06423	27.2873	27.2873	40.0341	40.6918
EX_h2o2(e)	0	0	0	0	0	0	0	0	0	0
EX_h2s(e)	0	0	0	0	0	0	0	0	0	0
EX_hacolipa(e)	0	0	0	0	0	0	0	0	0	0
EX_halipa(e)	0	0	0	0	0	0	0	0	0	0
EX_hdca(e)	0	0	0	0	0	0	0	0	0	0
EX_hdcea(e)	0	0	0	0	0	0	0	0	0	0
EX_hg2(e)	0	0	0	0	0	0	0	0	0	0
EX_his-L(e)	0	0	0	0	0	0	0	0	0	0
EX_hom-L(e)	0	0	0	0	0	0	0	0	0	0
EX_hxa(e)	0	0	0	0	0	0	0	0	0	0
EX_hxan(e)	0	0	0	0	0	0	0	0	0	0
EX_idon-L(e)	0	0	0	0	0	0	0	0	0	0
EX_ile-L(e)	0	0	0	0	0	0	0	0	0	0
EX_imp(e)	0	0	0	0	0	0	0	0	0	0
EX_indole(e)	0	0	0	0	0	0	0	0	0	0
EX_inost(e)	0	0	0	0	0	0	0	0	0	0
EX_ins(e)	0	0	0	0	0	0	0	0	0	0
EX_isetac(e)	0	0	0	0	0	0	0	0	0	0
EX_k(e)	-0.055707	-0.055707	-0.055707	-0.171445	-0.16549	-0.0755338	-0.0820081	-0.0820081	-0.165637	-0.171295
EX_kdo2lipid4(e)	0	0	0	0	0	0	0	0	0	0
EX_lac-D(e)	0	0	0	0	0	0	0.260809	0.260809	0	0
EX_lac-L(e)	0	0	0	0	0	0	0	0	0	0
EX_lcts(e)	0	0	0	0	0	0	0	0	0	0
EX_leu-L(e)	0	0	0	0	0	0	0	0	0	0
EX_lipa(e)	0	0	0	0	0	0	0	0	0	0
EX_lipa_cold(e)	0	0	0	0	0	0	0	0	0	0
EX_lipoate(e)	0	0	0	0	0	0	0	0	0	0
EX_lys-L(e)	0	0	0	0	0	0	0	0	0	0
EX_lyx-L(e)	0	0	0	0	0	0	0	0	0	0
EX_mal-D(e)	0	0	0	0	0	0	0	0	0	0
EX_mal-L(e)	0	0	0	0	0	0	0	0	0	0
EX_malt(e)	0	0	0	0	0	0	0	0	0	0
EX_malthx(e)	0	0	0	0	0	0	0	0	0	0
EX_maltpt(e)	0	0	0	0	0	0	0	0	0	0
EX_malttr(e)	0	0	0	0	0	0	0	0	0	0
EX_maltttr(e)	0	0	0	0	0	0	0	0	0	0
EX_man(e)	0	0	0	0	0	0	0	0	0	0
EX_man6p(e)	0	0	0	0	0	0	0	0	0	0
EX_manglyc(e)	0	0	0	0	0	0	0	0	0	0
EX_melib(e)	0	0	0	0	0	0	0	0	0	0
EX_meoh(e)	6e-07	6e-07	6e-07	1.84657e-06	1.78243e-06	8.13548e-07	8.8328e-07	8.8328e-07	1.78401e-06	1.84496e-06
EX_met-D(e)	0	0	0	0	0	0	0	0	0	0
EX_met-L(e)	0	0	0	0	0	0	0	0	0	0
EX_metsox-R-L(e)	0	0	0	0	0	0	0	0	0	0
EX_metsox-S-L(e)	0	0	0	0	0	0	0	0	0	0
EX_mg2(e)	-0.0024759	-0.0024759	-0.0024759	-0.00761988	-0.00735521	-0.0033571	-0.00364486	-0.00364486	-0.00736173	-0.00761322
EX_mincyc(e)	0	0	0	0	0	0	0	0	0	0
EX_minohp(e)	0	0	0	0	0	0	0	0	0	0
EX_mmet(e)	0	0	0	0	0	0	0	0	0	0
EX_mn2(e)	-0.0001974	-0.0001974	-0.0001974	-0.000607522	-0.000586421	-0.000267657	-0.000290599	-0.000290599	-0.000586941	-0.000606991
EX_mnl(e)	0	0	0	0	0	0	0	0	0	0
EX_mobd(e)	-4.11e-05	-4.11e-05	-4.11e-05	-0.00012649	-0.000122097	-5.5728e-05	-6.05047e-05	-6.05047e-05	-0.000122205	-0.00012638
EX_mso3(e)	0	0	0	0	0	0	0	0	0	0
EX_n2o(e)	0	0	0	0	0	0	0	0	0	0
EX_na1(e)	0	0	0	0	0	0	0	0	0	0
EX_nac(e)	0	0	0	0	0	0	0	0	0	0
EX_nh4(e)	-9.97729	-8.17185	-7.60474	-9.70031	-9.81868	-4.27368	-4.63999	-4.63999	-9.37167	-9.75087
EX_ni2(e)	-9.21e-05	-9.21e-05	-9.21e-05	-0.000283449	-0.000273604	-0.00012488	-0.000135583	-0.000135583	-0.000273846	-0.000283201
EX_nmn(e)	0	0	0	0	0	0	0	0	0	0
EX_no(e)	0	0	0	0	0	0	0	0	0	0
EX_no2(e)	0	0	0	0	0	0	0	0	0	0
EX_no3(e)	0	0	0	0	0	0	0	0	0	0
EX_novbcn(e)	0	0	0	0	0	0	0	0	0	0
EX_o16a4colipa(e)	0	0	0	0	0	0	0	0	0	0
EX_o2(e)	-15	-15	-15	-15	-15	-3	-15	-15	-15	-15
EX_o2s(e)	0	0	0	0	0	0	0	0	0	0
EX_ocdca(e)	0	0	0	0	0	0	0	0	0	0
EX_ocdcea(e)	0	0	0	0	0	0	0	0	0	0
EX_octa(e)	0	0	0	0	0	0	0	0	0	0
EX_orn(e)	0	0	0	0	0	0	0	0	0	0
EX_orot(e)	0	0	0	0	0	0	0	0	0	0
EX_pacald(e)	0	0	0	0	0	0	0	0	0	0
EX_peamn(e)	0	0	0	0	0	0	0	0	0	0
EX_phe-L(e)	0	0	0	0	0	0	0	0	0	0
EX_pheme(e)	0	0	0	0	0	0	0	0	0	0
EX_pi(e)	-0.278144	-0.278144	-0.278144	-0.856021	-0.826288	-0.377139	-0.409465	-0.409465	-0.827021	-0.855273
EX_pnto-R(e)	0	0	0	0	0	0	0	0	0	0
EX_ppa(e)	0	0	0	0	0	0	0	0	0	0
EX_ppal(e)	0	0	0	0	0	0	0	0	0	0
EX_pppn(e)	0	0	0	0	0	0	0	0	0	0
EX_ppt(e)	0	0	0	0	0	0	0	0	0	0
EX_pro-L(e)	0	0	0	0	0	0	0	0	0	0
EX_progly(e)	0	0	0	0	0	0	0	0	0	0
EX_psclys(e)	0	0	0	0	0	0	0	0	0	0
EX_pser-L(e)	0	0	0	0	0	0	0	0	0	0
EX_ptrc(e)	0	0	0	0	0	0	0	0	0	0
EX_pydam(e)	0	0	0	0	0	0	0	0	0	0
EX_pydx(e)	0	0	0	0	0	0	0	0	0	0
EX_pydxn(e)	0	0	0	0	0	0	0	0	0	0
EX_pyr(e)	0	0	0	0	0	0	0	0	0	0
EX_quin(e)	0	0	0	0	0	0	0	0	0	0
EX_r5p(e)	0	0	0	0	0	0	0	0	0	0
EX_rfamp(e)	0	0	0	0	0	0	0	0	0	0
EX_rib-D(e)	0	0	0	0	0	0	0	0	0	0
EX_rmn(e)	0	0	0	0	0	0	0	0	0	0
EX_sbt-D(e)	0	0	0	0	0	0	0	0	0	0
EX_sel(e)	0	0	0	0	0	0	0	0	0	0
EX_ser-D(e)	0	0	0	0	0	0	0	0	0	0
EX_ser-L(e)	0	0	0	0	0	0	0	0	0	0
EX_skm(e)	0	0	0	0	0	0	0	0	0	0
EX_slnt(e)	0	0	0	0	0	0	0	0	0	0
EX_so2(e)	0	0	0	0	0	0	0	0	0	0
EX_so3(e)	0	0	0	0	0	0	0	0	0	0
EX_so4(e)	-0.0755949	-0.0755949	-0.0755949	-0.232652	-0.224572	-0.1025	-0.111286	-0.111286	-0.224771	-0.232449
EX_spmd(e)	0	0	0	0	0	0	0	0	0	0
EX_succ(e)	0	0	0	0	0	0	0	0	0.436589	0
EX_sucr(e)	0	0	0	0	0	0	0	0	0	0
EX_sulfac(e)	0	0	0	0	0	0	0	0	0	0
EX_tartr-D(e)	0	0	0	0	0	0	0	0	0	0
EX_tartr-L(e)	0	0	0	0	0	0	0	0	0	0
EX_taur(e)	0	0	0	0	0	0	0	0	0	0
EX_tcynt(e)	0	0	0	0	0	0	0	0	0	0
EX_thm(e)	0	0	0	0	0	0	0	0	0	0
EX_thr-L(e)	0	0	0	0	0	0	0	0	0	0
EX_thrp(e)	0	0	0	0	0	0	0	0	0	0
EX_thym(e)	0	0	0	0	0	0	0	0	0	0
EX_thymd(e)	0	0	0	0	0	0	0	0	0	0
EX_tma(e)	0	0	0	0	0	0	0	0	0	0
EX_tmao(e)	0	0	0	0	0	0	0	0	0	0
EX_tre(e)	0	0	0	0	0	0	0	0	0	0
EX_trp-L(e)	0	0	0	0	0	0	0	0	0	0
EX_tsul(e)	0	0	0	0	0	0	0	0	0	0
EX_ttdca(e)	0	0	0	0	0	0	0	0	0	0
EX_ttdcea(e)	0	0	0	0	0	0	0	0	0	0
EX_ttrcyc(e)	0	0	0	0	0	0	0	0	0	0
EX_tungs(e)	0	0	0	0	0	0	0	0	0	0
EX_tym(e)	0	0	0	0	0	0	0	0	0	0
EX_tyr-L(e)	0	0	0	0	0	0	0	0	0	0
EX_tyrp(e)	0	0	0	0	0	0	0	0	0	0
EX_uacgam(e)	0	0	0	0	0	0	0	0	0	0
EX_udpacgal(e)	0	0	0	0	0	0	0	0	0	0
EX_udpg(e)	0	0	0	0	0	0	0	0	0	0
EX_udpgal(e)	0	0	0	0	0	0	0	0	0	0
EX_udpglcur(e)	0	0	0	0	0	0	0	0	0	0
EX_ump(e)	0	0	0	0	0	0	0	0	0	0
EX_ura(e)	0	0	0	0	0	0	0	0	0	0
EX_urea(e)	0	0	0	0	0	0	0	0	0	0.0295232
EX_uri(e)	0	0	0	0	0	0	0	0	0	0
EX_val-L(e)	0	0	0	0	0	0	0	0	0	0
EX_xan(e)	0	0	0	0	0	0	0	0	0	0
EX_xmp(e)	0	0	0	0	0	0	0	0	0	0
EX_xtsn(e)	0	0	0	0	0	0	0	0	0	0
EX_xyl-D(e)	0	0	0	0	0	0	0	0	0	0
EX_xylu-L(e)	0	0	0	0	0	0	0	0	0	0
EX_zn2(e)	-9.72e-05	-9.72e-05	-9.72e-05	-0.000299145	-0.000288754	-0.000131795	-0.000143091	-0.000143091	-0.00028901	-0.000298883
12DGR120tipp	0	0	0	0	0	0	0	0	0	0
12DGR140tipp	0	0	0	0	0	0	0	0	0	0
12DGR141tipp	0	0	0	0	0	0	0	0	0	0
12DGR160tipp	0	0	0	0	0	0	0	0	0	0
12DGR161tipp	0	0	0	0	0	0	0	0	0	0
12DGR180tipp	0	0	0	0	0	0	0	0	0	0
12DGR181tipp	0	0	0	0	0	0	0	0	0	0
12PPDRtex	0	0	0	0	0	0	0	0	0	0
12PPDRtpp	0	0	0	0	0	0	0	0	0	0
12PPDStex	0	0	0	0	0	0	0	0	0	0
12PPDStpp	0	0	0	0	0	0	0	0	0	0
14GLUCANabcpp	0	0	0	0	0	0	0	0	0	0
14GLUCANtexi	0	0	0	0	0	0	0	0	0	0
23CAMPtex	0	0	0	0	0	0	0	0	0	0
23CCMPtex	0	0	0	0	0	0	0	0	0	0
23CGMPtex	0	0	0	0	0	0	0	0	0	0
23CUMPtex	0	0	0	0	0	0	0	0	0	0
23DAPPAt2pp	0	0	0	0	0	0	0	0	0	0
23DAPPAtex	0	0	0	0	0	0	0	0	0	0
23PDE2pp	0	0	0	0	0	0	0	0	0	0
23PDE4pp	0	0	0	0	0	0	0	0	0	0
23PDE7pp	0	0	0	0	0	0	0	0	0	0
23PDE9pp	0	0	0	0	0	0	0	0	0	0
26DAHtex	0	0	0	0	0	0	0	0	0	0
2AGPA120tipp	0	0	0	0	0	0	0	0	0	0
2AGPA140tipp	0	0	0	0	0	0	0	0	0	0
2AGPA141tipp	0	0	0	0	0	0	0	0	0	0
2AGPA160tipp	0	0	0	0	0	0	0	0	0	0
2AGPA161tipp	0	0	0	0	0	0	0	0	0	0
2AGPA180tipp	0	0	0	0	0	0	0	0	0	0
2AGPA181tipp	0	0	0	0	0	0	0	0	0	0
2AGPE120tipp	0	0	0	0	0	0	0	0	0	0
2AGPE140tipp	0	0	0	0	0	0	0	0	0	0
2AGPE141tipp	0	0	0	0	0	0	0	0	0	0
2AGPE160tipp	0	0	0	0	0	0	0	0	0	0
2AGPE161tipp	0	0	0	0	0	0	0	0	0	0
2AGPE180tipp	0	0	0	0	0	0	0	0	0	0
2AGPE181tipp	0	0	0	0	0	0	0	0	0	0
2AGPEAT120	0	0	0	0	0	0	0	0	0	0
2AGPEAT140	0	0	0	0	0	0	0	0	0	0
2AGPEAT141	0	0	0	0	0	0	0	0	0	0
2AGPEAT160	0	0	0	0	0	0	0	0	0	0
2AGPEAT161	0	0	0	0	0	0	0	0	0	0
2AGPEAT180	0	0	0	0	0	0	0	0	0	0
2AGPEAT181	0	0	0	0	0	0	0	0	0	0
2AGPG120tipp	0	0	0	0	0	0	0	0	0	0
2AGPG140tipp	0	0	0	0	0	0	0	0	0	0
2AGPG141tipp	0	0	0	0	0	0	0	0	0	0
2AGPG160tipp	0	0	0	0	0	0	0	0	0	0
2AGPG161tipp	0	0	0	0	0	0	0	0	0	0
2AGPG180tipp	0	0	0	0	0	0	0	0	0	0
2AGPG181tipp	0	0	0	0	0	0	0	0	0	0
2AGPGAT120	0	0	0	0	0	0	0	0	0	0
2AGPGAT140	0	0	0	0	0	0	0	0	0	0
2AGPGAT141	0	0	0	0	0	0	0	0	0	0
2AGPGAT160	0	0	0	0	0	0	0	0	0	0
2AGPGAT161	0	0	0	0	0	0	0	0	0	0
2AGPGAT180	0	0	0	0	0	0	0	0	0	0
2AGPGAT181	0	0	0	0	0	0	0	0	0	0
2DGULRGx	0	0	0	0	0	0	0	0	0	0
2DGULRGy	0	0	0	0	0	0	0	0	0	0
2DGULRx	0	0	0	0	0	0	0	0	0	0
2DGULRy	0	0	0	0	0	0	0	0	0	0
2MAHMP	0	0	0	0	0	0	0	0	0	0
34dhpactex	0	0	0	0	0	0	0	0	0	0
3AMACHYD	0	0	0	0	0	0	0	0	0	0
3AMPtex	0	0	0	0	0	0	0	0	0	0
3CMPtex	0	0	0	0	0	0	0	0	0	0
3GMPtex	0	0	0	0	0	0	0	0	0	0
3HAD100	0	0	0	0	0	0	0	0	0	0
3HAD120	0	0	0	0	0	0	0	0	0	0
3HAD121	0	0	0	0	0	0	0	0	0	0
3HAD140	0	0	0	0	0	0	0	0	0	0
3HAD141	0	0	0	0	0	0	0	0	0	0
3HAD160	0	0	0	0	0	0	0	0	0	0
3HAD161	0	0	0	0	0	0	0	0	0	0
3HAD180	0	0	0	0	0	0	0	0	0	0
3HAD181	0	0	0	0	0	0	0	0	0	0
3HAD40	0	0	0	0	0	0	0	0	0	0
3HAD60	0	0	0	0	0	0	0	0	0	0
3HAD80	0	0	0	0	0	0	0	0	0	0
3HCINNMH	0	0	0	0	0	0	0	0	0	0
3HPPPNH	0	0	0	0	0	0	0	0	0	0
3HPPtex	0	0	0	0	0	0	0	0	0	0
3HPPtpp	0	0	0	0	0	0	0	0	0	0
3KGK	0	0	0	0	0	0	0	0	0	0
3NTD2pp	0	0	0	0	0	0	0	0	0	0
3NTD4pp	0	0	0	0	0	0	0	0	0	0
3NTD7pp	0	0	0	0	0	0	0	0	0	0
3NTD9pp	0	0	0	0	0	0	0	0	0	0
3OAR100	0	0	0	0	0	0	0	0	0	0
3OAR120	0	0	0	0	0	0	0	0	0	0
3OAR121	0	0	0	0	0	0	0	0	0	0
3OAR140	0.0097812	0.0097812	0.0097812	0.0301028	0.0290572	0.0132625	0.0143992	0.0143992	0.029083	0.0300765
3OAR141	0	0	0	0	0	0	0	0	0	0
3OAR160	0	0	0	0	0	0	0	0	0	0
3OAR161	0	0	0	0	0	0	0	0	0	0
3OAR180	0	0	0	0	0	0	0	0	0	0
3OAR181	0	0	0	0	0	0	0	0	0	0
3OAR40	0	0	0	0	0	0	0	0	0	0
3OAR60	0	0	0	0	0	0	0	0	0	0
3OAR80	0	0	0	0	0	0	0	0	0	0
3OAS100	0	0	0	0	0	0	0	0	0	0
3OAS120	0	0	0	0	0	0	0	0	0	0
3OAS121	0	0	0	0	0	0	0	0	0	0
3OAS140	0.0097812	0.0097812	0.0097812	0.0301028	0.0290572	0.0132625	0.0143992	0.0143992	0.029083	0.0300765
3OAS141	0	0	0	0	0	0	0	0	0	0
3OAS160	0	0	0	0	0	0	0	0	0	0
3OAS161	0	0	0	0	0	0	0	0	0	0
3OAS180	0	0	0	0	0	0	0	0	0	0
3OAS181	0	0	0	0	0	0	0	0	0	0
3OAS60	0	0	0	0	0	0	0	0	0	0
3OAS80	0	0	0	0	0	0	0	0	0	0
3OXCOAT	0	0	0	0	0	0	0	0	0	0
3PEPTabcpp	0	0	0	0	0	0	0	0	0	0
3PEPTtex	0	0	0	0	0	0	0	0	0	0
3UMPtex	0	0	0	0	0	0	0	0	0	0
42A12BOOXpp	0	0	0	0	0	0	0	0	0	0
4HOXPACDtex	0	0	0	0	0	0	0	0	0	0
4HTHRS	0	0	0	0	0	0	0	0	0	0
4PCP	0	0	0	0	0	0	0	0	0	0
4PCPpp	0	0	0	0	0	0	0	0	0	0
4PEPTabcpp	0	0	0	0	0	0	0	0	0	0
4PEPTtex	0	0	0	0	0	0	0	0	0	0
5DGLCNR	0	0	0	0	0	0	0	0	0	0
5DGLCNt2rpp	0	0	0	0	0	0	0	0	0	0
5DGLCNtex	0	0	0	0	0	0	0	0	0	0
5DOAN	6.93e-05	6.93e-05	6.93e-05	0.000213279	0.000205871	9.39648e-05	0.000102019	0.000102019	0.000206054	0.000213093
5MTRtex	-0.0020232	-0.0020232	-0.0020232	-0.00622664	-0.00601037	-0.00274328	-0.00297842	-0.00297842	-0.00601569	-0.0062212
5MTRtpp	0.0020232	0.0020232	0.0020232	0.00622664	0.00601037	0.00274328	0.00297842	0.00297842	0.00601569	0.0062212
A5PISO	0.0073359	0.0073359	0.0073359	0.0225771	0.0217929	0.00994684	0.0107994	0.0107994	0.0218122	0.0225574
AACPS1	0.0024453	0.0024453	0.0024453	0.00752571	0.00726431	0.00331561	0.00359981	0.00359981	0.00727075	0.00751913
AACPS2	0	0	0	0	0	0	0	0	0	0
AACPS3	0.0363906	0.0363906	0.0363906	0.111996	0.108106	0.0493425	0.0535718	0.0535718	0.108202	0.111899
AACPS4	0.0283044	0.0283044	0.0283044	0.0871102	0.0840845	0.0383783	0.0416679	0.0416679	0.0841591	0.0870341
AACPS5	0.0145878	0.0145878	0.0145878	0.0448957	0.0433363	0.0197798	0.0214752	0.0214752	0.0433747	0.0448565
AACPS6	0	0	0	0	0	0	0	0	0	0
AACPS7	0.0122265	0.0122265	0.0122265	0.0376285	0.0363215	0.0165781	0.017999	0.017999	0.0363537	0.0375956
AACPS8	0	0	0	0	0	0	0	0	0	0
AACPS9	0	9e-07	9e-07	2.76986e-06	2.67365e-06	0	0	0	2.67602e-06	2.76744e-06
AACTOOR	0	0	0	0	0	0	0	0	0	0
AADDGT	0	0	0	0	0	0	0	0	0	0
AAMYL	0	0	0	0	0	0	0	0	0	0
AAMYLpp	0	0	0	0	0	0	0	0	0	0
AB6PGH	0	0	0	0	0	0	0	0	0	0
ABTA	0	0	0	0	0	0	0	0	0	0
ABUTD	0	0	0	0	0	0	0	0	0	0
ABUTt2pp	1000	1000	1000	0	0	0	1000	1000	0	0
ABUTtex	0	0	0	0	0	0	0	0	0	0
ACACCT	0	0	0	0	0	0	0	0	0	0
ACACT1r	0.0939555	0.0939555	0.0939555	0.289159	0.279116	0.127395	0.138315	0.138315	0.279363	0.288907
ACACT2r	0.0939555	0.0939555	0.0939555	0.289159	0.279116	0.127395	0.138315	0.138315	0.279363	0.288907
ACACT3r	0.0939555	0.0939555	0.0939555	0.289159	0.279116	0.127395	0.138315	0.138315	0.279363	0.288907
ACACT4r	0.0939546	0.0939546	0.0939546	0.289157	0.279113	0.127394	0.138314	0.138314	0.279361	0.288904
ACACT5r	0.0939546	0.0939546	0.0939546	0.289157	0.279113	0.127394	0.138314	0.138314	0.279361	0.288904
ACACT6r	0.0817281	0.0817281	0.0817281	0.251528	0.242792	0.110816	0.120315	0.120315	0.243007	0.251308
ACACT7r	0.0792828	0.0792828	0.0792828	0.244002	0.235527	0.107501	0.116715	0.116715	0.235736	0.243789
ACACT8r	-0.0145878	-0.0145878	-0.0145878	-0.0448957	-0.0433363	-0.0197798	-0.0214752	-0.0214752	-0.0433747	-0.0448565
ACACt2pp	0	0	0	0	0	0	0	0	0	0
ACACtex	0	0	0	0	0	0	0	0	0	0
ACALD	-4.60027	0	0	0	0	-4.41475	0	0	0	0
ACALDtex	0	0	0	0	0	0	0	0	0	0
ACALDtpp	0	0	0	0	0	0	0	0	0	0
ACANTHAT	0	0	0	0	0	0	0	0	0	0
ACBIPGT	0	0	0	0	0	0	0	0	0	0
ACCOAC	0.0097923	0.0097923	0.0097923	0.030137	0.0290902	0.0132775	0.0144156	0.0144156	0.029116	0.0301106
ACCOAL	0	0	0	1000	1000	0	1000	1000	1000	1000
ACGAL1PPpp	0	0	0	0	0	0	0	0	0	0
ACGAL1Ptex	0	0	0	0	0	0	0	0	0	0
ACGALtex	0	0	0	0	0	0	0	0	0	0
ACGAM1PPpp	0	0	0	0	0	0	0	0	0	0
ACGAM1Ptex	0	0	0	0	0	0	0	0	0	0
ACGAMK	0	0	0	0	0	0	0	0	0	0
ACGAMT	0	0	0	0	0	0	0	0	0	0
ACGAptspp	0	0	0	0	0	0	0	0	0	0
ACGAtex	0	0	0	0	0	0	0	0	0	0
ACGK	2.37336	1.77155	1.58252	0.302315	0.443582	0.133192	0.144608	0.144608	0.292073	0.302051
ACGS	2.37336	1.77155	1.58252	0.302315	0.443582	0.133192	0.144608	0.144608	0.292073	0.302051
ACHBS	0.0846918	0.0846918	0.0846918	0.260649	0.251596	0.114835	0.124678	0.124678	0.251819	0.260421
ACKr	1.90179	1.5528	0.560735	-3.63436	-3.73467	-10.2793	-13.8679	-13.8679	-3.56088	-3.65216
ACLS	0.254861	0.254861	0.254861	0.784367	0.757123	0.34557	0.37519	0.37519	0.757794	0.783681
ACM6PH	0	0	0	0	0	0	0	0	0	0
ACMAMUT	0	0	0	0	0	0	0	0	0	0
ACMANAptspp	0	0	0	0	0	0	0	0	0	0
ACMANAtex	0	0	0	0	0	0	0	0	0	0
ACMUMptspp	0	0	0	0	0	0	0	0	0	0
ACMUMtex	0	0	0	0	0	0	0	0	0	0
ACNAMt2pp	0	0	0	0	0	0	0	0	0	0
ACNAMtex	0	0	0	0	0	0	0	0	0	0
ACNML	0	0	0	0	0	0	0	0	0	0
ACOAD1f	-0.0939555	-0.0939555	-0.0939555	-0.289159	-0.279116	-0.127395	-0.138315	-0.138315	-0.279363	-0.288907
ACOAD2f	-0.0939555	-0.0939555	-0.0939555	-0.289159	-0.279116	-0.127395	-0.138315	-0.138315	-0.279363	-0.288907
ACOAD3f	-0.0939555	-0.0939555	-0.0939555	-0.289159	-0.279116	-0.127395	-0.138315	-0.138315	-0.279363	-0.288907
ACOAD4f	-0.0939546	-0.0939546	-0.0939546	-0.289157	-0.279113	-0.127394	-0.138314	-0.138314	-0.279361	-0.288904
ACOAD5f	-0.0939546	-0.0939546	-0.0939546	-0.289157	-0.279113	-0.127394	-0.138314	-0.138314	-0.279361	-0.288904
ACOAD6f	-0.0817281	-0.0817281	-0.0817281	-0.251528	-0.242792	-0.110816	-0.120315	-0.120315	-0.243007	-0.251308
ACOAD7f	-0.0509784	-0.0509784	-0.0509784	-0.156892	-0.151443	-0.0691223	-0.075047	-0.075047	-0.151577	-0.156755
ACOAD8f	0	0	0	0	0	0	0	0	0	0
ACOATA	0	0	0	0	0	0	0	0	0	0
ACODA	2.37336	1.77155	1.58252	0.302315	0.443582	0.133192	0.144608	0.144608	0.292073	0.302051
ACOLIPAabctex	0	0	0	0	0	0	0	0	0	0
ACONIs	0	0	0	0	0	0	0	0	0	0
ACONMT	0	0	0	0	0	0	0	0	0	0
ACONTa	7.15185	5.34641	4.7793	2.40284	2.31575	0.442629	0.480569	0.480569	0.970634	2.39169
ACONTb	7.15185	5.34641	4.7793	2.40284	2.31575	0.442629	0.480569	0.480569	0.970634	2.39169
ACOTA	-2.37336	-1.77155	-1.58252	-0.302315	-0.443582	-0.133192	-0.144608	-0.144608	-0.292073	-0.302051
ACPPAT120	0	0	0	0	0	0	0	0	0	0
ACPPAT140	0	0	0	0	0	0	0	0	0	0
ACPPAT141	0	0	0	0	0	0	0	0	0	0
ACPPAT160	0	0	0	0	0	0	0	0	0	0
ACPPAT161	0	0	0	0	0	0	0	0	0	0
ACPPAT180	0	0	0	0	0	0	0	0	0	0
ACPPAT181	0	0	0	0	0	0	0	0	0	0
ACPS1	0	0	0	0	0	0	0	0	0	0
ACS	0	0	0	0	0	0	0	0	0	0
ACSERtex	0	0	0	0	0	0	0	0	0	0
ACSERtpp	0	0	0	0	0	0	0	0	0	0
ACt2rpp	-1000	-0.297995	-1.10103	-4.18057	-4.41367	-10.5199	-1000	-1000	-4.08858	-4.1979
ACt4pp	999.449	0	0	0	0	0	985.871	985.871	0	0
ACtex	-0.55082	-0.297995	-1.10103	-4.18057	-4.41367	-10.5199	-14.1292	-14.1292	-4.08858	-4.1979
ADA	0	0	0	0	0	0	0	0	0	0
ADCL	0.0002676	0.0002676	0.0002676	0.000823572	0.000794965	0.000362842	0.000393943	0.000393943	0.00079567	0.000822851
ADCS	0.0002676	0.0002676	0.0002676	0.000823572	0.000794965	0.000362842	0.000393943	0.000393943	0.00079567	0.000822851
ADD	0	0	0	0	0	0	0	0	0	0
ADEt2rpp	0	0	0	0	0	0	0	0	0	0
ADEtex	0	0	0	0	0	0	0	0	0	0
ADK1	3.03805	2.43624	2.7747	1000	2.41819	1.03445	1.12312	1.12312	2.26843	1000
ADK3	-1000	-1000	-1000	-1000	-1000	-1000	-1000	-1000	-1000	-1000
ADK4	0	0	0	0	0	0	0	0	0	0
ADMDC	0.0020232	0.0020232	0.0020232	0.00622664	0.00601037	0.00274328	0.00297842	0.00297842	0.00601569	0.0062212
ADNCYC	0	0	0	0	0	0	0	0	0	0
ADNK1	0	0	0	0	0.00741047	0	0	0	0	0
ADNUC	0	0	0	0	0	0	0	0	0	0
ADNt2pp	1000	1000	1000	0	0	1000	0	0	0	0
ADNt2rpp	-1000	-1000	-1000	0	0	-1000	0	0	0	0
ADNtex	0	0	0	0	0	0	0	0	0	0
ADOCBIK	0	0	0	0	0	0	0	0	0	0
ADOCBLS	0	0	0	0	0	0	0	0	0	0
ADOCBLabcpp	0	0	0	0	0	0	0	0	0	0
ADOCBLtonex	0	0	0	0	0	0	0	0	0	0
ADPRDP	0	0	0	0	0	0	0	0	0	0
ADPT	0.0024945	0.0024945	0.0024945	0.00767713	0	0.00338232	0.00367224	0.00367224	0.00741704	0.00767041
ADSK	0.0743571	0.0743571	0.0743571	0.228843	0.220894	0.100822	0.109464	0.109464	0.22109	0.228643
ADSL1r	0.0871086	0.0871086	0.0871086	0.268087	0.258776	0.118112	0.128235	0.128235	0.259005	0.267853
ADSL2r	0.130459	0.130459	0.130459	0.401502	0.387556	0.17689	0.192052	0.192052	0.3879	0.401151
ADSS	0.0871086	0.0871086	0.0871086	0.268087	0.258776	0.118112	0.128235	0.128235	0.259005	0.267853
AGDC	0	0	0	0	0	0	0	0	0	0
AGM3PA	0	0	0	0	0	0	0	0	0	0
AGM3PApp	0	0	0	0	0	0	0	0	0	0
AGM3PH	0	0	0	0	0	0	0	0	0	0
AGM3Pt2pp	0	0	0	0	0	0	0	0	0	0
AGM4PA	0	0	0	0	0	0	0	0	0	0
AGM4PApp	0	0	0	0	0	0	0	0	0	0
AGM4PCP	0	0	0	0	0	0	0	0	0	0
AGM4PCPpp	0	0	0	0	0	0	0	0	0	0
AGM4PH	0	0	0	0	0	0	0	0	0	0
AGM4Pt2pp	0	0	0	0	0	0	0	0	0	0
AGMH	0	0	0	0	0	0	0	0	0	0
AGMHE	0.0097812	0.0097812	0.0097812	0.0301028	0.0290572	0.0132625	0.0143992	0.0143992	0.029083	0.0300765
AGMT	0	0	0	0	0	0	0	0	0	0.0295232
AGMt2pp	0	0	0	0	0	0	0	0	0	0
AGMtex	0	0	0	0	0	0	0	0	0	0
AGPAT120	0	0	0	0	0	0	0	0	0	0
AGPAT140	0	0	0	0	0	0	0	0	0	0
AGPAT141	0	0	0	0	0	0	0	0	0	0
AGPAT160	0.0181953	0.0181953	0.0181953	0.0559982	0.0540532	0.0246712	0.0267859	0.0267859	0.0541011	0.0559493
AGPAT161	0.0141522	0.0141522	0.0141522	0.0435551	0.0420423	0.0191891	0.0208339	0.0208339	0.0420795	0.043517
AGPAT180	0	0	0	0	0	0	0	0	0	0
AGPAT181	0.0072939	0.0072939	0.0072939	0.0224479	0.0216682	0.00988989	0.0107376	0.0107376	0.0216874	0.0224282
AGPR	-2.37336	-1.77155	-1.58252	-0.302315	-0.443582	-0.133192	-0.144608	-0.144608	-0.292073	-0.302051
AGt3	0	0	0	0	0	0	0	0	0	0
AHCYSNS	0.000402	0.000402	0.000402	0.0012372	0.00119423	0.000545077	0.000591798	0.000591798	0.00119529	0.00123612
AICART	0.158075	0.158075	0.158075	0.486496	0.469598	0.214336	0.232708	0.232708	0.470015	0.486071
AIRC2	0.130459	0.130459	0.130459	0.401502	0.387556	0.17689	0.192052	0.192052	0.3879	0.401151
AIRC3	-0.130459	-0.130459	-0.130459	-0.401502	-0.387556	-0.17689	-0.192052	-0.192052	-0.3879	-0.401151
AKGDH	0	0	0	1.39817	0.890678	0	0	0	0	1.3879
AKGt2rpp	0	0	0	0	0	0	0	0	0	0
AKGtex	0	0	0	0	0	0	0	0	0	0
ALAALAD	0	0	0	0	0	0	0	0	0	0
ALAALAabcpp	0.0009885	0.0009885	0.0009885	0.00304223	0.00293656	0.00134032	0.0014552	0.0014552	0.00293916	0.00303957
ALAALAr	0.0072846	0.0072846	0.0072846	0.0224192	0.0216405	0.00987728	0.0107239	0.0107239	0.0216597	0.0223996
ALAALAtex	0	0	0	0	0	0	0	0	0	0
ALAGLUE	0	0	0	0	0	0	0	0	0	0
ALAR	0.0072846	0.0072846	0.0072846	0.0224192	0.0216405	0.00987728	0.0107239	0.0107239	0.0216597	0.0223996
ALATA_D2	0	0	0	0	0	0	0	0	0	0
ALATA_L	-1000	-1000	-1000	-1000	-1000	-1000	-1000	-1000	-1000	-1000
ALATA_L2	0	0	0	0	0	0	0	0	0	0
ALATRS	0	0	0	0	0	0	0	0	0	0
ALAabcpp	0	0	0	0	0	0	0	0	0	0
ALAt2pp	0	0	0	1000	1000	1000	1000	1000	1000	1000
ALAt2rpp	0	0	0	-1000	-1000	-1000	-1000	-1000	-1000	-1000
ALAt4pp	0	0	0	0	0	0	0	0	0	0
ALAtex	0	0	0	0	0	0	0	0	0	0
ALCD19	0	0	0	0	0	0	0	0	0	0
ALCD2x	-4.60027	0	0	0	0	-4.41475	0	0	0	0
ALDD19xr	0	0	0	0	0	0	0	0	0	0
ALDD2x	0	0	0	0	0	0	0	0	0	0
ALDD2y	0	0	0	0	0	0	0	0	0	0
ALDD3y	0	0	0	0	0	0	0	0	0	0
ALDD4	0	0	0	0	0	0	0	0	0	0
ALLK	0	0	0	0	0	0	0	0	0	0
ALLPI	0	0	0	0	0	0	0	0	0	0
ALLTAMH	0	0	0	0	0	0	0	0	0	0
ALLTN	0	0	0	0	0	0	0	0	0	0
ALLTNt2rpp	0	0	0	0	0	0	0	0	0	0
ALLTNtex	0	0	0	0	0	0	0	0	0	0
ALLULPE	0	0	0	0	0	0	0	0	0	0
ALLabcpp	0	0	0	0	0	0	0	0	0	0
ALLtex	0	0	0	0	0	0	0	0	0	0
ALPATE160pp	0	0	0	0	0	0	0	0	0	0
ALPATG160pp	0	0	0	0	0	0	0	0	0	0
ALR2	0	0	0	0	0	0	0	0	0	0
ALR4x	0	0	0	0	0	0	0	0	0	0
ALTRH	0	0	0	0	0	0	0	0	0	0
AM3PA	0	0	0	0	0	0	0	0	0	0
AM4PA	0	0	0	0	0	0	0	0	0	0
AM4PCP	0	0	0	0	0	0	0	0	0	0
AMALT1	0	0	0	0	0	0	0	0	0	0
AMALT2	0	0	0	0	0	0	0	0	0	0
AMALT3	0	0	0	0	0	0	0	0	0	0
AMALT4	0	0	0	0	0	0	0	0	0	0
AMANAPEr	0	0	0	0	0	0	0	0	0	0
AMANK	0	0	0	0	0	0	0	0	0	0
AMAOTr	6e-07	6e-07	6e-07	1.84657e-06	1.78243e-06	8.13548e-07	8.8328e-07	8.8328e-07	1.78401e-06	1.84496e-06
AMMQLT8	6.69e-05	6.69e-05	6.69e-05	0.000205893	0.000198741	9.07106e-05	9.84857e-05	9.84857e-05	0.000198918	0.000205713
AMPMS2	6.69e-05	6.69e-05	6.69e-05	0.000205893	0.000198741	9.07106e-05	9.84857e-05	9.84857e-05	0.000198918	0.000205713
AMPN	0	0	0	0	0	0	0	0	0	0
AMPTASECG	0	0	0	0	0	0	0	0	0	0
AMPTASEPG	0	0	0	0	0	0	0	0	0	0
AMPtex	0	0	0	0	0	0	0	0	0	0
ANHGMtex	0	0	0	0	0	0	0	0	0	0
ANHMK	0	0	0	0	0	0	0	0	0	0
ANPRT	0.0165702	0.0165702	0.0165702	0.0509968	0.0492255	0.0224677	0.0243935	0.0243935	0.0492691	0.0509522
ANS	0.0165702	0.0165702	0.0165702	0.0509968	0.0492255	0.0224677	0.0243935	0.0243935	0.0492691	0.0509522
AOBUTDs	0	0	0	0	0	0	0	0	0	0
AOXSr2	6e-07	6e-07	6e-07	1.84657e-06	1.78243e-06	8.13548e-07	8.8328e-07	8.8328e-07	1.78401e-06	1.84496e-06
AP4AH	0	0	0	0	0	0	0	0	0	0
AP4AS	0	0	0	0	0	0	0	0	0	0
AP5AH	0	0	0	0	0	0	0	0	0	0
APCS	0	0	0	0	0	0	0	0	0	0
APG3PAT120	0	0	0	0	0	0	0	0	0	0
APG3PAT140	0	0	0	0	0	0	0	0	0	0
APG3PAT141	0	0	0	0	0	0	0	0	0	0
APG3PAT160	0	0	0	0	0	0	0	0	0	0
APG3PAT161	0	0	0	0	0	0	0	0	0	0
APG3PAT180	0	0	0	0	0	0	0	0	0	0
APG3PAT181	0	0	0	0	0	0	0	0	0	0
APH120	0	0	0	0	0	0	0	0	0	0
APH140	0	0	0	0	0	0	0	0	0	0
APH141	0	0	0	0	0	0	0	0	0	0
APH160	0	0	0	0	0	0	0	0	0	0
APH161	0	0	0	0	0	0	0	0	0	0
APH180	0	0	0	0	0	0	0	0	0	0
APH181	0	0	0	0	0	0	0	0	0	0
APPLDHr	0	0	0	0	0	0	0	0	0	0
APRAUR	0.0001338	0.0001338	0.0001338	0.000411786	0.000397483	0.000181421	0.000196971	0.000196971	0.000397835	0.000411426
ARAI	0	0	0	0	0	0	0	0	0	0
ARBTNR1	0	0	0	0	0	0	0	0	0	0
ARBTNR2	0	0	0	0	0	0	0	0	0	0
ARBTNR3	0	0	0	0	0	0	0	0	0	0
ARBTNabcpp	0	0	0	0	0	0	0	0	0	0
ARBTNexs	0	0	0	0	0	0	0	0	0	0
ARBTNtex	0	0	0	0	0	0	0	0	0	0
ARBTNtonex	0	0	0	0	0	0	0	0	0	0
ARBTNtpp	0	0	0	0	0	0	0	0	0	0
ARBTptspp	0	0	0	0	0	0	0	0	0	0
ARBTtex	0	0	0	0	0	0	0	0	0	0
ARBabcpp	0	0	0	0	0	0	0	0	0	0
ARBt2rpp	0	0	0	0	0	0	0	0	0	0
ARBt3ipp	0	0	0	0	0	0	0	0	0	0
ARBtex	0	0	0	0	0	0	0	0	0	0
ARGAGMt7pp	0	0	0	0	0	0	0	0	0	0
ARGDC	0	0	0	0	0	0	0	0	0	0.0295232
ARGDCpp	0	0	0	0	0	0	0	0	0	0
ARGORNt7pp	0	0	0	0	0	0	0	0	0	0
ARGSL	2.36136	1.75955	1.57051	0.265371	0.407921	0.116915	0.126936	0.126936	0.256381	0.294662
ARGSS	2.36136	1.75955	1.57051	0.265371	0.407921	0.116915	0.126936	0.126936	0.256381	0.294662
ARGTRS	0	0	0	0	0	0	0	0	0	0
ARGabcpp	0	0	0	0	0	0	0	0	0	0
ARGt3pp	0	0	0	0	0	0	0	0	0	0
ARGtex	0	0	0	0	0	0	0	0	0	0
ASAD	-0.313843	-0.313843	-0.313843	-0.965889	-0.932339	-0.425543	-0.462018	-0.462018	-0.933166	-0.965044
ASCBPL	0	0	0	0	0	0	0	0	0	0
ASCBptspp	0	0	0	0	0	0	0	0	0	0
ASCBtex	0	0	0	0	0	0	0	0	0	0
ASNN	0	0	0	0	0	0	0	0	0	0
ASNNpp	0	0	0	0	0	0	0	0	0	0
ASNS1	0	0	0	0	0	0	0	0	0	0
ASNS2	0.0702696	0.0702696	0.0702696	0.216263	0.208752	0.0952794	0.103446	0.103446	0.208937	0.216074
ASNTRS	0	0	0	0	0	0	0	0	0	0
ASNabcpp	0	0	0	0	0	0	0	0	0	0
ASNt2rpp	0	0	0	0	0	0	0	0	0	0
ASNtex	0	0	0	0	0	0	0	0	0	0
ASO3t8pp	0	0	0	0	0	0	0	0	0	0
ASO3tex	0	0	0	0	0	0	0	0	0	0
ASP1DC	0.0001728	0.0001728	0.0001728	0.000531813	0.000513341	0.000234302	0.000254385	0.000254385	0.000513796	0.000531348
ASPCT	0.0960972	0.0960972	0.0960972	0.295751	0.285478	0.130299	0.141468	0.141468	0.285731	0.295492
ASPK	0.313843	0.313843	0.313843	0.965889	0.932339	0.425543	0.462018	0.462018	0.933166	0.965044
ASPO3	0	0	0	0	0	0	0	0	0	0
ASPO4	0	0	0	0	0	0	0	0	0	0
ASPO5	0	0	0	0	0	0	0	0	0	0
ASPO6	0.0006837	0.0006837	0.0006837	0.00210417	0.00203108	0.000927038	0.0010065	0.0010065	0.00203288	0.00210233
ASPT	0	0	0	0	0	0	0	0	0	0
ASPTA	-3.13026	-2.52845	-2.33941	-2.63176	-2.69212	-1.15948	-1.25886	-1.25886	-2.5426	-2.65898
ASPTRS	0	0	0	0	0	0	0	0	0	0
ASPabcpp	0	0	0	0	0	0	0	0	0	0
ASPt2_2pp	0	0	0	0	0	0	0	0	0	0
ASPt2_3pp	0	0	0	0	0	0	0	0	0	0
ASPt2pp	0	0	0	0	0	0	0	0	0	0
ASPt2rpp	0	0	0	0	0	0	0	0	0	0
ASPtex	0	0	0	0	0	0	0	0	0	0
ASR	0	0	0	0	0	0	0	0	0	0
AST	0	0	0	0	0	0	0	0	0	0
ATHRDHr	0	0	0	0	0	0	0	0	0	0
ATPHs	0	0	0	0	0	0	0	0	0	0
ATPM	3.15	3.15	3.15	3.15	3.15	3.15	3.15	3.15	3.15	3.15
ATPPRT	0.0276168	0.0276168	0.0276168	0.0849941	0.0820419	0.037446	0.0406556	0.0406556	0.0821146	0.0849197
ATPS4rpp	18.1718	28.9289	31.4807	48.8616	47.4351	2.79748	1.83123	1.83123	49.9153	48.8568
BALAt2pp	0	0	0	0	0	0	0	0	0	0
BALAtex	0	0	0	0	0	0	0	0	0	0
BETALDHx	0	0	0	0	0	0	0	0	0	0
BETALDHy	0	0	0	0	0	0	0	0	0	0
BMOCOS	3.48e-05	3.48e-05	3.48e-05	0.000107101	0.000103381	4.71858e-05	5.12302e-05	5.12302e-05	0.000103473	0.000107008
BMOGDS1	3.48e-05	3.48e-05	3.48e-05	0.000107101	0.000103381	4.71858e-05	5.12302e-05	5.12302e-05	0.000103473	0.000107008
BMOGDS2	3.48e-05	3.48e-05	3.48e-05	0.000107101	0.000103381	4.71858e-05	5.12302e-05	5.12302e-05	0.000103473	0.000107008
BPNT	0.0743571	0.0743571	0.0743571	0.228843	0.220894	0.100822	0.109464	0.109464	0.22109	0.228643
BSORx	0	0	0	0	0	0	0	0	0	0
BSORy	0	0	0	0	0	0	0	0	0	0
BTNt2ipp	0	0	0	0	0	0	0	0	0	0
BTNtex	0	0	0	0	0	0	0	0	0	0
BTS5	6e-07	6e-07	6e-07	1.84657e-06	1.78243e-06	8.13548e-07	8.8328e-07	8.8328e-07	1.78401e-06	1.84496e-06
BUTCT	0	0	0	0	0	0	0	0	0	0
BUTSO3abcpp	0	0	0	0	0	0	0	0	0	0
BUTSO3tex	0	0	0	0	0	0	0	0	0	0
BUTt2rpp	0	0	0	0	0	0	0	0	0	0
BUTtex	0	0	0	0	0	0	0	0	0	0
BWCOGDS1	0	0	0	0	0	0	0	0	0	0
BWCOGDS2	0	0	0	0	0	0	0	0	0	0
BWCOS	0	0	0	0	0	0	0	0	0	0
CA2t3pp	999.448	999.999	999.999	999.995	0	999.998	985.869	985.869	999.996	999.995
CA2tex	0.0014856	0.0014856	0.0014856	0.00457211	0.00441331	0.00201434	0.002187	0.002187	0.00441722	0.00456812
CADVtpp	0	0	0	0	0	0	0	0	0	0
CAT	0	0	0	0	0	0	0	0	0	0
CAt6pp	-999.449	-1000	-1000	-1000	-0.00441331	-1000	-985.871	-985.871	-1000	-1000
CBIAT	0	0	0	0	0	0	0	0	0	0
CBItonex	0	0	0	0	0	0	0	0	0	0
CBIuabcpp	0	0	0	0	0	0	0	0	0	0
CBL1abcpp	6.69e-05	6.69e-05	6.69e-05	0.000205893	0.000198741	9.07106e-05	9.84857e-05	9.84857e-05	0.000198918	0.000205713
CBL1tonex	6.69e-05	6.69e-05	6.69e-05	0.000205893	0.000198741	9.07106e-05	9.84857e-05	9.84857e-05	0.000198918	0.000205713
CBLAT	6.69e-05	6.69e-05	6.69e-05	0.000205893	0.000198741	9.07106e-05	9.84857e-05	9.84857e-05	0.000198918	0.000205713
CBMD	0	0	0	0	0	0	0	0	0	0
CBMKr	2.45746	1.85564	1.66661	0.561122	0.693399	0.247214	0.268404	0.268404	0.542112	0.590154
CBPS	0	0	0	0	0	0	0	0	0	0
CCGS	0	0	0	0	0	0	0	0	0	0
CD2abcpp	0	0	0	0	0	0	0	0	0	0
CD2t3pp	0	0	0	0	0	0	0	0	0	0
CD2tex	0	0	0	0	0	0	0	0	0	0
CD2tpp	0	0	0	0	0	0	0	0	0	0
CDAPPA120	0	0	0	0	0	0	0	0	0	0
CDAPPA140	0	0	0	0	0	0	0	0	0	0
CDAPPA141	0	0	0	0	0	0	0	0	0	0
CDAPPA160	0	0	0	0	0	0	0	0	0	0
CDAPPA161	0	0	0	0	0	0	0	0	0	0
CDAPPA180	0	0	0	0	0	0	0	0	0	0
CDAPPA181	0	0	0	0	0	0	0	0	0	0
CDGR	0	0	0	0	0	0	0	0	0	0
CDGS	0	0	0	0	0	0	0	0	0	0
CDPMEK	0.0019878	0.0019878	0.0019878	0.0061177	0.0059052	0.00269528	0.00292631	0.00292631	0.00591044	0.00611235
CFAS160E	0	0	0	0	0	0	0	0	0	0
CFAS160G	0	0	0	0	0	0	0	0	0	0
CFAS180E	0	0	0	0	0	0	0	0	0	0
CFAS180G	0	0	0	0	0	0	0	0	0	0
CGLYabcpp	0	0	0	0	0	0	0	0	0	0
CGLYtex	0	0	0	0	0	0	0	0	0	0
CHLabcpp	0	0	0	0	0	0	0	0	0	0
CHLt2pp	0	0	0	0	0	0	0	0	0	0
CHLtex	0	0	0	0	0	0	0	0	0	0
CHOLD	0	0	0	0	0	0	0	0	0	0
CHORM	0.0942711	0.0942711	0.0942711	0.290131	0.280053	0.127823	0.13878	0.13878	0.280302	0.289877
CHORS	0.111577	0.111577	0.111577	0.343392	0.331465	0.151289	0.164257	0.164257	0.331759	0.343092
CHRPL	6.69e-05	6.69e-05	6.69e-05	0.000205893	0.000198741	9.07106e-05	9.84857e-05	9.84857e-05	0.000198918	0.000205713
CHTBSptspp	0	0	0	0	0	0	0	0	0	0
CHTBStex	0	0	0	0	0	0	0	0	0	0
CINNDO	0	0	0	0	0	0	0	0	0	0
CITL	0	0	0	0	0	0	0	0	0	0
CITt3pp	0	0	0	0	0	0	0	0	0	0
CITt7pp	0	0	0	0	0	0	0	0	0	0
CITtex	0	0	0	0	0	0	0	0	0	0
CLIPAabctex	0	0	0	0	0	0	0	0	0	0
CLPNH120pp	0	0	0	0	0	0	0	0	0	0
CLPNH140pp	0	0	0	0	0	0	0	0	0	0
CLPNH141pp	0	0	0	0	0	0	0	0	0	0
CLPNH160pp	0	0	0	0	0	0	0	0	0	0
CLPNH161pp	0	0	0	0	0	0	0	0	0	0
CLPNH180pp	0	0	0	0	0	0	0	0	0	0
CLPNH181pp	0	0	0	0	0	0	0	0	0	0
CLPNS120pp	0	0	0	0	0	0	0	0	0	0
CLPNS140pp	0	0	0	0	0	0	0	0	0	0
CLPNS141pp	0	0	0	0	0	0	0	0	0	0
CLPNS160pp	0.0008832	0.0008832	0.0008832	0.00271816	0.00262374	0.00119754	0.00130019	0.00130019	0.00262607	0.00271578
CLPNS161pp	0.000687	0.000687	0.000687	0.00211433	0.00204089	0.000931512	0.00101136	0.00101136	0.0020427	0.00211248
CLPNS180pp	0	0	0	0	0	0	0	0	0	0
CLPNS181pp	0.000354	0.000354	0.000354	0.00108948	0.00105164	0.000479993	0.000521135	0.000521135	0.00105257	0.00108853
CLt3_2pp	0.0007428	0.0007428	0.0007428	0.00228606	0.00220665	0.00100717	0.0010935	0.0010935	0.00220861	0.00228406
CLtex	0.0014856	0.0014856	0.0014856	0.00457211	0.00441331	0.00201434	0.002187	0.002187	0.00441722	0.00456812
CMPN	0	0	0	0	0	0	0	0	0	0
CMPtex	0	0	0	0	0	0	0	0	0	0
CMtex	0	0	0	0	0	0	0	0	0	0
CMtpp	0	0	0	0	0	0	0	0	0	0
CO2tex	-15.9192	-16.3863	-17.0952	-16.8791	-16.9656	0.00914468	-15.8986	-15.8986	-16.5983	-16.8479
CO2tpp	-15.9192	-16.3863	-17.0952	-16.8791	-16.9656	0.00914468	-15.8986	-15.8986	-16.5959	-16.8479
COBALT2abcpp	0	0	0	0	0	0	0	0	0	0
COBALT2t3pp	0	0	0	0	0	0	0	0	0	0
COBALT2tex	7.2e-06	7.2e-06	7.2e-06	2.21589e-05	2.13892e-05	9.76257e-06	1.05994e-05	1.05994e-05	2.14082e-05	2.21395e-05
COBALT2tpp	7.2e-06	7.2e-06	7.2e-06	2.21589e-05	2.13892e-05	9.76257e-06	1.05994e-05	1.05994e-05	2.14082e-05	2.21395e-05
COLIPAKpp	0	0	0	0	0	0	0	0	0	0
COLIPAPabctex	0	0	0	0	0	0	0	0	0	0
COLIPAabcpp	0.0024453	0.0024453	0.0024453	0.00752571	0.00726431	0.00331561	0.00359981	0.00359981	0.00727075	0.00751913
COLIPAabctex	0.0024453	0.0024453	0.0024453	0.00752571	0.00726431	0.00331561	0.00359981	0.00359981	0.00727075	0.00751913
CPGNR1	0	0	0	0	0	0	0	0	0	0
CPGNR2	0	0	0	0	0	0	0	0	0	0
CPGNR3	0	0	0	0	0	0	0	0	0	0
CPGNUtex	0	0	0	0	0	0	0	0	0	0
CPGNUtpp	0	0	0	0	0	0	0	0	0	0
CPGNabcpp	0	0	0	0	0	0	0	0	0	0
CPGNexs	0	0	0	0	0	0	0	0	0	0
CPGNtonex	0	0	0	0	0	0	0	0	0	0
CPH4S	0	0	0	0	0	0	0	0	0	0
CPMPS	7.38e-05	7.38e-05	7.38e-05	0.000227128	0.000219239	0.000100066	0.000108643	0.000108643	0.000219434	0.00022693
CPPPGO	0.0001338	0.0001338	0.0001338	0.000411786	0.000397483	0.000181421	0.000196971	0.000196971	0.000397835	0.000411426
CPPPGO2	0	0	0	0	0	0	0	0	0	0
CRNBTCT	0	0	0	0	0	0	0	0	0	0
CRNCAL2	0	0	0	0	0	0	0	0	0	0
CRNCAR	0	0	0	0	0	0	0	0	0	0
CRNCBCT	0	0	0	0	0	0	0	0	0	0
CRNCDH	0	0	0	0	0	0	0	0	0	0
CRNDCAL2	0	0	0	0	0	0	0	0	0	0
CRNDabcpp	0	0	0	0	0	0	0	0	0	0
CRNDt2rpp	0	0	0	1000	1000	1000	1000	1000	1000	1000
CRNDtex	0	0	0	0	0	0	0	0	0	0
CRNabcpp	0	0	0	0	0	0	0	0	0	0
CRNt2rpp	0	0	0	-1000	-1000	-1000	-1000	-1000	-1000	-1000
CRNt7pp	0	0	0	0	0	0	0	0	0	0
CRNt8pp	0	0	0	1000	1000	1000	1000	1000	1000	1000
CRNtex	0	0	0	0	0	0	0	0	0	0
CS	7.15185	5.34641	4.7793	2.40284	2.31575	0.442629	0.480569	0.480569	0.970634	2.39169
CSND	0	0	0	0	0	0	0	0	0	0
CSNt2pp	0	0	0	0	0	0	0	0	0	0
CSNtex	0	0	0	0	0	0	0	0	0	0
CTBTCAL2	0	0	0	0	0	0	0	0	0	0
CTBTabcpp	0	0	0	0	0	0	0	0	0	0
CTBTt2rpp	0	0	0	0	0	0	0	0	0	0
CTECOAI6	0	0	0	0	0	0	0	0	0	0
CTECOAI7	-0.0283044	-0.0283044	-0.0283044	-0.0871102	-0.0840845	-0.0383783	-0.0416679	-0.0416679	-0.0841591	-0.0870341
CTECOAI8	-0.0145878	-0.0145878	-0.0145878	-0.0448957	-0.0433363	-0.0197798	-0.0214752	-0.0214752	-0.0433747	-0.0448565
CTPS2	0.0466254	0.0466254	0.0466254	0.143495	0.138511	0.06322	0.0686388	0.0686388	0.138634	0.14337
CU1Opp	0	0	0	0	0	0	0	0	0	0
CU1abcpp	0	0	0	0	0	0	0	0	0	0
CU2abcpp	0	0	0	0	0	0	0	0	0	0
CU2tex	0.0002022	0.0002022	0.0002022	0.000622295	0.00060068	0.000274166	0.000297665	0.000297665	0.000601213	0.000621751
CU2tpp	0.0002022	0.0002022	0.0002022	0.000622295	0.00060068	0.000274166	0.000297665	0.000297665	0.000601213	0.000621751
CUt3	0	0	0	0	0	0	0	0	0	0
CUtex	0	0	0	0	0	0	0	0	0	0
CYANST	0	0	0	0	0	0	0	0	0	0
CYANSTpp	0	0	0	0	0	0	0	0	0	0
CYANtex	0	0	0	0	0	0	0	0	0	0
CYNTAH	0	0	0	0	0	0	0	0	0	0
CYNTt2pp	0	0	0	0	0	0	0	0	0	0
CYNTtex	0	0	0	0	0	0	0	0	0	0
CYSDDS	0	0	0	0	0	0	0	0	0	0
CYSDS	0	0	0	0	0	0	0	0	0	0
CYSDabcpp	0	0	0	0	0	0	0	0	0	0
CYSDtex	0	0	0	0	0	0	0	0	0	0
CYSS	0.0743571	0.0743571	0.0743571	0.228843	0.220894	0.100822	0.109464	0.109464	0.22109	0.228643
CYSSADS	0	0	0	0	0	0	0	0	0	0
CYSTL	0.0468915	0.0468915	0.0468915	0.144314	0.139302	0.0635808	0.0690305	0.0690305	0.139425	0.144188
CYSTRS	0	0	0	0	0	0	0	0	0	0
CYSabc2pp	0	0	0	0	0	0	0	0	0	0
CYSabcpp	0	0	0	0	0	0	0	0	0	0
CYStex	0	0	0	0	0	0	0	0	0	0
CYStpp	0	0	0	0	0	0	0	0	0	0
CYTBD2pp	0	0	0	0	0	0	0	0	0	0
CYTBDpp	0	0	0	0	0	0	0	0	0	0
CYTBO3_4pp	16.3487	19.9596	21.0938	29.9986	29.088	5.99937	29.996	29.996	29.9986	29.9986
CYTD	0	0	0	0	0	0	0	0	0	0
CYTDH	0	0	0	0	0	0	0	0	0	0
CYTDK2	0	0	0	0	0	0	0	0	0	0
CYTDt2pp	0	0	0	1000	1000	1000	1000	1000	1000	1000
CYTDt2rpp	0	0	0	-1000	-1000	-1000	-1000	-1000	-1000	-1000
CYTDtex	0	0	0	0	0	0	0	0	0	0
CYTK1	0.0491379	0.0491379	0.0491379	0.151228	0.145975	0.0666267	0.0723375	0.0723375	0.146104	0.151096
CYTK2	0	0	0	0	0	0	0	0	0	0
D-LACt2pp	0	0	0	0	0	0	-0.260809	-0.260809	0	0
D-LACtex	0	0	0	0	0	0	-0.260809	-0.260809	0	0
DAAD	0	0	0	0	0	0	0	0	0	0
DADA	0	0	0	0	0	0	0	0	0	0
DADK	0	0	0	0	0	0	0	0	0	0
DADNt2pp	0	0	0	0	0	0	0	0	0	0
DADNtex	0	0	0	0	0	0	0	0	0	0
DAGK120	0	0	0	0	0	0	0	0	0	0
DAGK140	0	0	0	0	0	0	0	0	0	0
DAGK141	0	0	0	0	0	0	0	0	0	0
DAGK160	0	0	0	0	0	0	0	0	0	0
DAGK161	0	0	0	0	0	0	0	0	0	0
DAGK180	0	0	0	0	0	0	0	0	0	0
DAGK181	0	0	0	0	0	0	0	0	0	0
DALAt2pp	0.0072846	0.0072846	0.0072846	0.0224192	0.0216405	0.00987728	0.0107239	0.0107239	0.0216597	0.0223996
DALAtex	0	0	0	0	0	0	0	0	0	0
DAMPtex	0	0	0	0	0	0	0	0	0	0
DAPAL	0	0	0	0	0	0	0	0	0	0
DAPDC	0.100034	0.100034	0.100034	0.307868	0.297175	0.135638	0.147264	0.147264	0.297438	0.307599
DAPE	0.108308	0.108308	0.108308	0.333329	0.321752	0.146856	0.159443	0.159443	0.322037	0.333038
DAPabcpp	0	0	0	0	0	0	0	0	0	0
DAPtex	0	0	0	0	0	0	0	0	0	0
DASYN120	0	0	0	0	0	0	0	0	0	0
DASYN140	0	0	0	0	0	0	0	0	0	0
DASYN141	0	0	0	0	0	0	0	0	0	0
DASYN160	0.0181953	0.0181953	0.0181953	0.0559982	0.0540532	0.0246712	0.0267859	0.0267859	0.0541011	0.0559493
DASYN161	0.0141522	0.0141522	0.0141522	0.0435551	0.0420423	0.0191891	0.0208339	0.0208339	0.0420795	0.043517
DASYN180	0	0	0	0	0	0	0	0	0	0
DASYN181	0.0072939	0.0072939	0.0072939	0.0224479	0.0216682	0.00988989	0.0107376	0.0107376	0.0216874	0.0224282
DATPHs	0	0	0	0	0	0	0	0	0	0
DB4PS	0.0002676	0.0002676	0.0002676	0.000823572	0.000794965	0.000362842	0.000393943	0.000393943	0.00079567	0.000822851
DBTS	6e-07	6e-07	6e-07	1.84657e-06	1.78243e-06	8.13548e-07	8.8328e-07	8.8328e-07	1.78401e-06	1.84496e-06
DC6PH	0	0	0	0	0	0	0	0	0	0
DCAtex	0	0	0	0	0	0	0	0	0	0
DCMPtex	0	0	0	0	0	0	0	0	0	0
DCTPD	0	0	0	0	0	0	0	0	0	0
DCYTD	0	0	0	0	0	0	0	0	0	0
DCYTt2pp	0	0	0	0	0	0	0	0	0	0
DCYTtex	0	0	0	0	0	0	0	0	0	0
DDCAtexi	0	0	0	0	0	0	0	0	0	0
DDGALK	0	0	0	0	0	0	0	0	0	0
DDGLCNt2rpp	0	0	0	0	0	0	0	0	0	0
DDGLCNtex	0	0	0	0	0	0	0	0	0	0
DDGLK	0	0	0	0	0	0	0	0	0	0
DDPA	0.111577	0.111577	0.111577	0.343392	0.331465	0.151289	0.164257	0.164257	0.331759	0.343092
DDPGALA	0	0	0	0	0	0	0	0	0	0
DGK1	0	0	0	0	0	0	0	0	0	0
DGMPtex	0	0	0	0	0	0	0	0	0	0
DGSNt2pp	0	0	0	0	0	0	0	0	0	0
DGSNtex	0	0	0	0	0	0	0	0	0	0
DHACOAH	0	0	0	0	0	0	0	0	0	0
DHAD1	0.254861	0.254861	0.254861	0.784367	0.757123	0.34557	0.37519	0.37519	0.757794	0.783681
DHAD2	0.0846918	0.0846918	0.0846918	0.260649	0.251596	0.114835	0.124678	0.124678	0.251819	0.260421
DHAPT	3.52208	0	0	0	0	7.20832	6.90175	6.90175	0	0
DHAtex	0	0	0	0	0	0	0	0	0	0
DHAtpp	0	0	0	0	0	0	0	0	0	0
DHBD	0.0002007	0.0002007	0.0002007	0.000617679	0.000596224	0.000272132	0.000295457	0.000295457	0.000596753	0.000617139
DHBS	0.0002007	0.0002007	0.0002007	0.000617679	0.000596224	0.000272132	0.000295457	0.000295457	0.000596753	0.000617139
DHBSH	0	0	0	0	0	0	0	0	0	0
DHCIND	0	0	0	0	0	0	0	0	0	0
DHCINDO	0	0	0	0	0	0	0	0	0	0
DHDPRy	0.108308	0.108308	0.108308	0.333329	0.321752	0.146856	0.159443	0.159443	0.322037	0.333038
DHDPS	0.108308	0.108308	0.108308	0.333329	0.321752	0.146856	0.159443	0.159443	0.322037	0.333038
DHFR	0.0077091	0.0077091	0.0077091	0.0237257	0.0229016	0.0104529	0.0113488	0.0113488	0.0229219	0.0237049
DHFS	0.0002676	0.0002676	0.0002676	0.000823572	0.000794965	0.000362842	0.000393943	0.000393943	0.00079567	0.000822851
DHMPTR	0	0	0	0	0	0	0	0	0	0
DHNAOT4	0.0001338	0.0001338	0.0001338	0.000411786	0.000397483	0.000181421	0.000196971	0.000196971	0.000397835	0.000411426
DHNCOAS	0.0001338	0.0001338	0.0001338	0.000411786	0.000397483	0.000181421	0.000196971	0.000196971	0.000397835	0.000411426
DHNCOAT	0.0001338	0.0001338	0.0001338	0.000411786	0.000397483	0.000181421	0.000196971	0.000196971	0.000397835	0.000411426
DHNPA2r	0.0002676	0.0002676	0.0002676	0.000823572	0.000794965	0.000362842	0.000393943	0.000393943	0.00079567	0.000822851
DHNPTE	0	0	0	0	0	0	0	0	0	0
DHORD2	0.0960972	0.0960972	0.0960972	0	0	0.130299	0	0	0	0
DHORD5	0	0	0	0	0	0	0	0	0	0
DHORDfum	0	0	0	0.295751	0.285478	0	0.141468	0.141468	0.285731	0.295492
DHORTS	-0.0960972	-0.0960972	-0.0960972	-0.295751	-0.285478	-0.130299	-0.141468	-0.141468	-0.285731	-0.295492
DHPPD	0	0	0	0	0	0	0	0	0	0
DHPPDA2	0.0001338	0.0001338	0.0001338	0.000411786	0.000397483	0.000181421	0.000196971	0.000196971	0.000397835	0.000411426
DHPS2	0.0002676	0.0002676	0.0002676	0.000823572	0.000794965	0.000362842	0.000393943	0.000393943	0.00079567	0.000822851
DHPTDCs2	0.000402	0.000402	0.000402	0.0012372	0.00119423	0.000545077	0.000591798	0.000591798	0.00119529	0.00123612
DHPTDNR	0	0	0	0	0	0	0	0	0	0
DHPTDNRN	0	0	0	0	0	0	0	0	0	0
DHPTPE	0	0	0	0	0	0	0	0	0	0
DHQS	0.111577	0.111577	0.111577	0.343392	0.331465	0.151289	0.164257	0.164257	0.331759	0.343092
DHQTi	0.111577	0.111577	0.111577	0.343392	0.331465	0.151289	0.164257	0.164257	0.331759	0.343092
DIMPtex	0	0	0	0	0	0	0	0	0	0
DINSt2pp	0	0	0	0	0	0	0	0	0	0
DINStex	0	0	0	0	0	0	0	0	0	0
DKGLCNR1	0	0	0	0	0	0	0	0	0	0
DKGLCNR2x	0	0	0	0	0	0	0	0	0	0
DKGLCNR2y	0	0	0	0	0	0	0	0	0	0
DMATT	0.0002841	0.0002841	0.0002841	0.000874352	0.000843982	0.000385215	0.000418233	0.000418233	0.000844731	0.000873588
DMPPS	0	0	0	0	0	0.00269528	0	0	0	0
DMQMT	6.69e-05	6.69e-05	6.69e-05	0.000205893	0.000198741	9.07106e-05	9.84857e-05	9.84857e-05	0.000198918	0.000205713
DMSOR1	0	0	0	0	0	0	0	0	0	0
DMSOR1pp	0	0	0	0	0	0	0	0	0	0
DMSOR2	0	0	0	0	0	0	0	0	0	0
DMSOR2pp	0	0	0	0	0	0	0	0	0	0
DMSOtex	0	0	0	0	0	0	0	0	0	0
DMSOtpp	0	0	0	0	0	0	0	0	0	0
DMStex	0	0	0	0	0	0	0	0	0	0
DNMPPA	0.0002676	0.0002676	0.0002676	0.000823572	0.000794965	0.000362842	0.000393943	0.000393943	0.00079567	0.000822851
DNTPPA	0.0002676	0.0002676	0.0002676	0.000823572	0.000794965	0.000362842	0.000393943	0.000393943	0.00079567	0.000822851
DOGULNR	0	0	0	0	0	0	0	0	0	0
DOPAtex	0	0	0	0	0	0	0	0	0	0
DOXRBCNtex	0	0	0	0	0	0	0	0	0	0
DOXRBCNtpp	0	0	0	0	0	0	0	0	0	0
DPCOAK	0.0001728	0.0001728	0.0001728	0.000531813	0.000513341	0.000234302	0.000254385	0.000254385	0.000513796	0.000531348
DPR	0.0001728	0.0001728	0.0001728	0.000531813	0.000513341	0.000234302	0.000254385	0.000254385	0.000513796	0.000531348
DRPA	0	0	0	0	0	0	0	0	0	0
DSBAO1	0	0	0	0	0	0	0	0	0	0
DSBAO2	0	0	0	0	0	0	0	0	0	0
DSBCGT	0	0	0	0	0	0	0	0	0	0
DSBDR	0	0	0	0	0	0	0	0	0	0
DSBGGT	0	0	0	0	0	0	0	0	0	0
DSERDHr	0	0	0	0	0	0	0	0	0	0
DSERt2pp	0	0	0	0	0	0	0	0	0	0
DSERtex	0	0	0	0	0	0	0	0	0	0
DTARTD	0	0	0	0	0	0	0	0	0	0
DTMPK	0.0074415	0.0074415	0.0074415	0.0229021	0.0221066	0.01009	0.0109549	0.0109549	0.0221262	0.0228821
DTMPtex	0	0	0	0	0	0	0	0	0	0
DUMPtex	0	0	0	0	0	0	0	0	0	0
DURADx	0	0	0	0	0	0	0	0	0	0
DURIK1	0	0	0	0	0	0	0	0	0	0
DURIPP	0	0	0	0	0	0	0	0	0	0
DURIt2pp	0	0	0	0	0	0	0	0	0	0
DURItex	0	0	0	0	0	0	0	0	0	0
DUTPDP	0.0074415	0.0074415	0.0074415	0.0229021	0.0221066	0.01009	0.0109549	0.0109549	0.0221262	0.0228821
DXPRIi	0.0019878	0.0019878	0.0019878	0.0061177	0.0059052	0.00269528	0.00292631	0.00292631	0.00591044	0.00611235
DXPS	0.0021216	0.0021216	0.0021216	0.00652948	0.00630269	0.0028767	0.00312328	0.00312328	0.00630827	0.00652377
DXYLK	0	0	0	0	0	0	0	0	0	0
E4PD	6.69e-05	6.69e-05	6.69e-05	0.000205893	0.000198741	9.07106e-05	9.84857e-05	9.84857e-05	0.000198918	0.000205713
EAR100x	0	0	0	0	0	0	0	0	0	0
EAR100y	0	0	0	0	0	0	0	0	0	0
EAR120x	0	0	0	0	0	0	0	0	0	0
EAR120y	0	0	0	0	0	0	0	0	0	0
EAR121x	0	0	0	0	0	0	0	0	0	0
EAR121y	0	0	0	0	0	0	0	0	0	0
EAR140x	0	0	0	0	0	0	0	0	0	0
EAR140y	0	0	0	0	0	0	0	0	0	0
EAR141x	0	0	0	0	0	0	0	0	0	0
EAR141y	0	0	0	0	0	0	0	0	0	0
EAR160x	0	0	0	0	0	0	0	0	0	0
EAR160y	0	0	0	0	0	0	0	0	0	0
EAR161x	0	0	0	0	0	0	0	0	0	0
EAR161y	0	0	0	0	0	0	0	0	0	0
EAR180x	0	0	0	0	0	0	0	0	0	0
EAR180y	0	0	0	0	0	0	0	0	0	0
EAR181x	0	0	0	0	0	0	0	0	0	0
EAR181y	0	0	0	0	0	0	0	0	0	0
EAR40x	0	0	0	0	0	0	0	0	0	0
EAR40y	0	0	0	0	0	0	0	0	0	0
EAR60x	0	0	0	0	0	0	0	0	0	0
EAR60y	0	0	0	0	0	0	0	0	0	0
EAR80x	0	0	0	0	0	0	0	0	0	0
EAR80y	0	0	0	0	0	0	0	0	0	0
ECA4COLIPAabctex	0	0	0	0	0	0	0	0	0	0
ECA4OALpp	0	0	0	0	0	0	0	0	0	0
ECAP1pp	0	0	0	0	0	0	0	0	0	0
ECAP2pp	0	0	0	0	0	0	0	0	0	0
ECAP3pp	0	0	0	0	0	0	0	0	0	0
ECAtpp	0	0	0	0	0	0	0	0	0	0
ECOAH1	0.0939555	0.0939555	0.0939555	0.289159	0.279116	0.127395	0.138315	0.138315	0.279363	0.288907
ECOAH2	0.0939555	0.0939555	0.0939555	0.289159	0.279116	0.127395	0.138315	0.138315	0.279363	0.288907
ECOAH3	0.0939555	0.0939555	0.0939555	0.289159	0.279116	0.127395	0.138315	0.138315	0.279363	0.288907
ECOAH4	0.0939546	0.0939546	0.0939546	0.289157	0.279113	0.127394	0.138314	0.138314	0.279361	0.288904
ECOAH5	0.0939546	0.0939546	0.0939546	0.289157	0.279113	0.127394	0.138314	0.138314	0.279361	0.288904
ECOAH6	0.0817281	0.0817281	0.0817281	0.251528	0.242792	0.110816	0.120315	0.120315	0.243007	0.251308
ECOAH7	0.0792828	0.0792828	0.0792828	0.244002	0.235527	0.107501	0.116715	0.116715	0.235736	0.243789
ECOAH8	0.0145878	0.0145878	0.0145878	0.0448957	0.0433363	0.0197798	0.0214752	0.0214752	0.0433747	0.0448565
EDA	0	6.25294	8.12724	0	0	0	0	0	0	0
EDD	0	6.25294	8.12724	0	0	0	0	0	0	0
EDTXS1	0.0024453	0.0024453	0.0024453	0.00752571	0.00726431	0.00331561	0.00359981	0.00359981	0.00727075	0.00751913
EDTXS2	0.0024453	0.0024453	0.0024453	0.00752571	0.00726431	0.00331561	0.00359981	0.00359981	0.00727075	0.00751913
EDTXS3	0	0	0	0	0	0	0	0	0	0
EDTXS4	0	0	0	0	0	0	0	0	0	0
EGMEACPR	6e-07	6e-07	6e-07	1.84657e-06	1.78243e-06	8.13548e-07	8.8328e-07	8.8328e-07	1.78401e-06	1.84496e-06
ENLIPAabctex	0	0	0	0	0	0	0	0	0	0
ENO	19.6889	5.57382	3.55738	15.3107	15.4571	19.2223	19.0451	19.0451	13.9274	15.3092
ENTCS	6.69e-05	6.69e-05	6.69e-05	0.000205893	0.000198741	9.07106e-05	9.84857e-05	9.84857e-05	0.000198918	0.000205713
ENTERES	0	0	0	0	0	0	0	0	0	0
ENTERES2	0	0	0	0	0	0	0	0	0	0
EPMEACPR	6e-07	6e-07	6e-07	1.84657e-06	1.78243e-06	8.13548e-07	8.8328e-07	8.8328e-07	1.78401e-06	1.84496e-06
ETHAAL	0	0	0	0	0	0	0	0	0	0
ETHAt2pp	0	0	0	0	0	0	0	0	0	0
ETHAtex	0	0	0	0	0	0	0	0	0	0
ETHSO3abcpp	0	0	0	0	0	0	0	0	0	0
ETHSO3tex	0	0	0	0	0	0	0	0	0	0
ETOHtex	-4.60027	0	0	0	0	-4.41475	0	0	0	0
ETOHtrpp	-4.60027	0	0	0	0	-4.41475	0	0	0	0
F6PA	3.52208	-0.0019242	-0.0019242	0	0	7.20832	6.90175	6.90175	-0.00572133	0
F6PP	0	0	0	0	0	0	0	0	0	0
F6Pt6_2pp	0	0	0	0	0	0	0	0	0	0
F6Ptex	0	0	0	0	0	0	0	0	0	0
FA100ACPHi	0	0	0	0	0	0	0	0	0	0
FA120ACPHi	0	0	0	0	0	0	0	0	0	0
FA140ACPHi	0	0	0	0	0	0	0	0	0	0
FA141ACPHi	0	0	0	0	0	0	0	0	0	0
FA160ACPHi	0	0	0	0	0	0	0	0	0	0
FA161ACPHi	0	0	0	0	0	0	0	0	0	0
FA80ACPHi	0	0	0	0	0	0	0	0	0	0
FACOAE100	0	0	0	0	0	0	0	0	0	0
FACOAE120	0.0122265	0.0122265	0.0122265	0.0376285	0.0363215	0.0165781	0.017999	0.017999	0.0363537	0.0375956
FACOAE140	0.0024453	0.0024453	0.0024453	0.00752571	0.00726431	0.00331561	0.00359981	0.00359981	0.00727075	0.00751913
FACOAE141	0	0	0	0	0	0	0	0	0	0
FACOAE160	0.0363906	0.0363906	0.0363906	0.111996	0.108106	0.0493425	0.0535718	0.0535718	0.108202	0.111899
FACOAE161	0.0283044	0.0283044	0.0283044	0.0871102	0.0840845	0.0383783	0.0416679	0.0416679	0.0841591	0.0870341
FACOAE180	0	0	0	0	0	0	0	0	0	0
FACOAE181	0.0145878	0.0145878	0.0145878	0.0448957	0.0433363	0.0197798	0.0214752	0.0214752	0.0433747	0.0448565
FACOAE60	0	0	0	0	0	0	0	0	0	0
FACOAE80	9e-07	9e-07	9e-07	2.76986e-06	2.67365e-06	1.22032e-06	1.32492e-06	1.32492e-06	2.67602e-06	2.76744e-06
FACOAL100t2pp	0	0	0	0	0	0	0	0	0	0
FACOAL120t2pp	0	0	0	0	0	0	0	0	0	0
FACOAL140t2pp	0	0	0	0	0	0	0	0	0	0
FACOAL141t2pp	0	0	0	0	0	0	0	0	0	0
FACOAL160t2pp	0	0	0	0	0	0	0	0	0	0
FACOAL161t2pp	0	0	0	0	0	0	0	0	0	0
FACOAL180t2pp	0	0	0	0	0	0	0	0	0	0
FACOAL181t2pp	0	0	0	0	0	0	0	0	0	0
FACOAL60t2pp	0	0	0	0	0	0	0	0	0	0
FACOAL80t2pp	0	0	0	0	0	0	0	0	0	0
FADRx	0.602715	0.602715	0.602715	1.85493	1.7905	0.817229	0.887276	0.887276	1.79209	1.85331
FADRx2	0	0	0	0	0	0	0	0	0	0
FALDH2	0	0	0	0	0	0	0	0	0	0
FALDtex	0	0	0	0	0	0	0	0	0	0
FALDtpp	0	0	0	0	0	0	0	0	0	0
FALGTHLs	0	0	0	0	0	0	0	0	0	0
FBA	0	0	-1.94537	0	0	0	0	0	6.43751	0
FBA3	6.66002	0	0	7.92041	7.95882	2.86063	3.13026	3.13026	0	7.91624
FBP	0	0	1.94537	0	0	0	0	0	0	0
FCI	0	0	0	0	0	0	0	0	0	0
FCLK	0	0	0	0	0	0	0	0	0	0
FCLPA	0	0	0	0	0	0	0	0	0	0
FCLT	0.0001338	0.0001338	0.0001338	0.000411786	0.000397483	0.000181421	0.000196971	0.000196971	0.000397835	0.000411426
FDH4pp	0	0	0	0	0	0	0	0	0	0
FDH5pp	0	0	0	0	0	0	0	0	0.00238701	0
FDMO	0	0	0	0	0	0	0	0	0	0
FDMO2	0	0	0	0	0	0	0	0	0	0
FDMO3	0	0	0	0	0	0	0	0	0	0
FDMO4	0	0	0	0	0	0	0	0	0	0
FDMO6	0	0	0	0	0	0	0	0	0	0
FE2abcpp	0	0	0	0	0	0	0	0	0	0
FE2t2pp	0	0	0	0	0	0	0	0	0	0
FE2t3pp	0	0	0	0	0	0	0	0	0	0
FE2tex	0.0024297	0.0024297	0.0024297	0.0074777	0.00721797	0.00329446	0.00685734	0.00685734	0.00722436	0.00747116
FE2tpp	0.0024297	0.0024297	0.0024297	0.0074777	0.00721797	0.00329446	0.00685734	0.00685734	0.00722436	0.00747116
FE3DCITabcpp	0	0	0	0	0	0	0	0	0	0
FE3DCITtonex	0	0	0	0	0	0	0	0	0	0
FE3DHBZR	0	0	0	0	0	0	0	0	0	0
FE3DHBZSabcpp	0	0	0	0	0	0	0	0	0	0
FE3DHBZStonex	0	0	0	0	0	0	0	0	0	0
FE3HOXR1	0	0	0	0	0	0	0	0	0	0
FE3HOXR2	0	0	0	0	0	0	0	0	0	0
FE3HOXR3	0	0	0	0	0	0	0	0	0	0
FE3HOXUtex	0	0	0	0	0	0	0	0	0	0
FE3HOXUtpp	0	0	0	0	0	0	0	0	0	0
FE3HOXabcpp	0	0	0	0	0	0	0	0	0	0
FE3HOXexs	0	0	0	0	0	0	0	0	0	0
FE3HOXtonex	0	0	0	0	0	0	0	0	0	0
FE3Ri	0	0	0	0	0	0	0	0	0	0
FE3abcpp	0.0022284	0.0022284	0.0022284	0.00685817	0.00661996	0.00302152	0	0	0.00662583	0.00685217
FE3tex	0.0022284	0.0022284	0.0022284	0.00685817	0.00661996	0.00302152	0	0	0.00662583	0.00685217
FECRMR1	0	0	0	0	0	0	0	0	0	0
FECRMR2	0	0	0	0	0	0	0	0	0	0
FECRMR3	0	0	0	0	0	0	0	0	0	0
FECRMUtex	0	0	0	0	0	0	0	0	0	0
FECRMUtpp	0	0	0	0	0	0	0	0	0	0
FECRMabcpp	0	0	0	0	0	0	0	0	0	0
FECRMexs	0	0	0	0	0	0	0	0	0	0
FECRMtonex	0	0	0	0	0	0	0	0	0	0
FEENTERR1	0	0	0	0	0	0	0	0	0	0
FEENTERR2	0	0	0	0	0	0	0	0	0	0
FEENTERR3	0	0	0	0	0	0	0	0	0	0
FEENTERabcpp	0	0	0	0	0	0	0	0	0	0
FEENTERexs	0	0	0	0	0	0	0	0	0	0
FEENTERtex	0	0	0	0	0	0	0	0	0	0
FEENTERtonex	0	0	0	0	0	0	0	0	0	0
FEENTERtpp	0	0	0	0	0	0	0	0	0	0
FEOXAMR1	0	0	0	0	0	0	0	0	0	0
FEOXAMR2	0	0	0	0	0	0	0	0	0	0
FEOXAMR3	0	0	0	0	0	0	0	0	0	0
FEOXAMUtex	0	0	0	0	0	0	0	0	0	0
FEOXAMUtpp	0	0	0	0	0	0	0	0	0	0
FEOXAMabcpp	0	0	0	0	0	0	0	0	0	0
FEOXAMexs	0	0	0	0	0	0	0	0	0	0
FEOXAMtonex	0	0	0	0	0	0	0	0	0	0
FEROpp	0	0	0	0	0	0	0	0	0	0
FESD1s	0	0	0	0	0	0	0.00164025	0.00164025	0	0
FESD2s	0	0	0	0	0	0	0	0	0	0
FESR	0	0	0	0	0	0	0.0032805	0.0032805	0	0
FFSD	0	0	0	0	0	0	0	0	0	0
FHL	0	0	0	0	0	0	0	0	0	0
FLDR2	0	2.71457	4.58887	0	0	0	93.5859	93.5859	8.09957	0
FLVR	0	0	0	0	0	0	0	0	0	0
FLVRx	0	0	0	0	0	0	0	0	0	0
FMETTRS	0	0	0	0	0	0	0	0	0	0
FMNAT	6.69e-05	6.69e-05	6.69e-05	0.000205893	0.000198741	9.07106e-05	9.84857e-05	9.84857e-05	0.000198918	0.000205713
FMNRx	0	0	0	0	0	0	0	0	0	0
FMNRx2	0	0	0	0	0	0	0	0	0	0
FOMETRi	0	0	0	0	0	0	0	0	0	0
FORCT	0	0	0	0	0	0	0	0	0	0
FORt2pp	0	0	0	0	0	0	0	0	0	0
FORtex	-13.1341	-1.79577	0	-0.00247071	-0.0023849	-16.5042	0	0	0	-0.00246855
FORtppi	13.1341	1.79577	0	0.00247071	0.0023849	16.5042	0	0	0.00238701	0.00246855
FRD2	0	18.1898	19.5128	0.000823572	0	0	29.854	29.854	0.149752	0.000822851
FRD3	0	0	0	0	0	0	0	0	0	0
FRUK	0	0	0	0	0	0	0	0	0	0
FRULYSDG	0	0	0	0	0	0	0	0	0	0
FRULYSE	0	0	0	0	0	0	0	0	0	0
FRULYSK	0	0	0	0	0	0	0	0	0	0
FRULYSt2pp	0	0	0	0	0	0	0	0	0	0
FRULYStex	0	0	0	0	0	0	0	0	0	0
FRUURt2rpp	0	0	0	0	0	0	0	0	0	0
FRUURtex	0	0	0	0	0	0	0	0	0	0
FRUpts2pp	0	0	0	0	0	0	0	0	0	0
FRUptspp	0	0	0	0	0	0	0	0	0	0
FRUtex	0	0	0	0	0	0	0	0	0	0
FTHFD	0	0	0	0	0	0	0	0	0	0
FTHFLi	0	0	0	0	0	0	0.00118183	0.00118183	0	0
FUCtex	0	0	0	0	0	0	0	0	0	0
FUCtpp	0	0	0	0	0	0	0	0	0	0
FUM	4.85403	3.65041	3.27234	2.33304	2.09661	0.411877	0.447181	0.447181	0.466609	2.35147
FUMt2_2pp	0	0	0	0	0	0	0	0	0	0
FUMt2_3pp	0	0	0	0	0	0	0	0	0	0
FUMtex	0	0	0	0	0	0	0	0	0	0
FUSAtex	0	0	0	0	0	0	0	0	0	0
FUSAtpp	0	0	0	0	0	0	0	0	0	0
G1PACT	0.0214368	0.0214368	0.0214368	0.0659744	0.0636828	0.0290664	0.0315578	0.0315578	0.0637392	0.0659167
G1PPpp	0	0	0	0	0	0	0	0	0	0
G1PTT	0.0024453	0.0024453	0.0024453	0.00752571	0.00726431	0.00331561	0.00359981	0.00359981	0.00727075	0.00751913
G1Ptex	0	0	0	0	0	0	0	0	0	0
G1SAT	0.0016056	0.0016056	0.0016056	0.00494143	0.00476979	0.00217705	0.00236366	0.00236366	0.00477402	0.00493711
G2PP	0	0	0	0	0	0	0	0	0	0
G2PPpp	0	0	0	0	0	0	0	0	0	0
G3PAT120	0	0	0	0	0	0	0	0	0	0
G3PAT140	0	0	0	0	0	0	0	0	0	0
G3PAT141	0	0	0	0	0	0	0	0	0	0
G3PAT160	0.0181953	0.0181953	0.0181953	0.0559982	0.0540532	0.0246712	0.0267859	0.0267859	0.0541011	0.0559493
G3PAT161	0.0141522	0.0141522	0.0141522	0.0435551	0.0420423	0.0191891	0.0208339	0.0208339	0.0420795	0.043517
G3PAT180	0	0	0	0	0	0	0	0	0	0
G3PAT181	0.0072939	0.0072939	0.0072939	0.0224479	0.0216682	0.00988989	0.0107376	0.0107376	0.0216874	0.0224282
G3PCabcpp	0	0	0	0	0	0	0	0	0	0
G3PCtex	0	0	0	0	0	0	0	0	0	0
G3PD2	-0.0484932	-0.0504174	-0.0504174	-0.149244	-0.14406	-0.0657525	-0.0713885	-0.0713885	-0.149909	-0.149113
G3PD5	0	0	0	0	0	0	0	0	0	0
G3PD6	0	0	0	0	0	0	0	0	0	0
G3PD7	0	0	0	0	0	0	0	0	0	0
G3PEabcpp	0	0	0	0	0	0	0	0	0	0
G3PEtex	0	0	0	0	0	0	0	0	0	0
G3PGabcpp	0	0	0	0	0	0	0	0	0	0
G3PGtex	0	0	0	0	0	0	0	0	0	0
G3PIabcpp	0	0	0	0	0	0	0	0	0	0
G3PItex	0	0	0	0	0	0	0	0	0	0
G3PSabcpp	0	0	0	0	0	0	0	0	0	0
G3PStex	0	0	0	0	0	0	0	0	0	0
G3PT	0	0	0	0	0	0	0	0	0	0
G5SADs	0	0	0	0.19832	0.039664	0.0873742	0.0948634	0.0948634	0.191601	0.198147
G5SD	0	0	0	0.19832	0.039664	0.0873742	0.0948634	0.0948634	0.191601	0.198147
G6PDA	0	0	0	0	0	0	0	0	0	0
G6PDH2r	0	6.25294	8.12724	4.80361	4.79034	0	0	0	9.36891	4.81869
G6PP	0	0	0	0	0	0	0	0	0	0
G6Pt6_2pp	0	0	0	0	0	0	0	0	0	0
G6Ptex	0	0	0	0	0	0	0	0	0	0
GAL1PPpp	0	0	0	0	0	0	0	0	0	0
GAL1Ptex	0	0	0	0	0	0	0	0	0	0
GALBDtex	0	0	0	0	0	0	0	0	0	0
GALCTD	0	0	0	0	0	0	0	0	0	0
GALCTLO	0	0	0	0	0	0	0	0	0	0
GALCTND	0	0	0	0	0	0	0	0	0	0
GALCTNLt2pp	0	0	0	0	0	0	0	0	0	0
GALCTNLtex	0	0	0	0	0	0	0	0	0	0
GALCTNt2pp	0	0	0	0	0	0	0	0	0	0
GALCTNtex	0	0	0	0	0	0	0	0	0	0
GALCTt2rpp	0	0	0	0	0	0	0	0	0	0
GALCTtex	0	0	0	0	0	0	0	0	0	0
GALKr	0	0	0	0	0	0	0	0	0	0
GALM2pp	0	0	0	0	0	0	0	0	0	0
GALS3	0	0	0	0	0	0	0	0	0	0
GALT1	0.0024453	0.0024453	0.0024453	0.00752571	0.00726431	0.00331561	0.00359981	0.00359981	0.00727075	0.00751913
GALTptspp	0	0	0	0	0	0	0	0	0	0
GALTtex	0	0	0	0	0	0	0	0	0	0
GALURt2rpp	0	0	0	0	0	0	0	0	0	0
GALURtex	0	0	0	0	0	0	0	0	0	0
GALUi	0.0097812	0.0097812	0.0097812	0.0301028	0.0290572	0.0132625	0.0143992	0.0143992	0.029083	0.0300765
GALabcpp	0	0	0	0	0	0	0	0	0	0
GALt2pp	0	0	0	0	0	0	0	0	0	0
GALtex	0	0	0	0	0	0	0	0	0	0
GAM6Pt6_2pp	0	0	0	0	0	0	0	0	0	0
GAMAN6Ptex	0	0	0	0	0	0	0	0	0	0
GAMptspp	0	0	0	0	0	0	0	0	0	0
GAMtex	0	0	0	0	0	0	0	0	0	0
GAPD	20.1644	6.04933	4.03289	16.8272	16.921	19.867	19.7699	19.7699	15.3926	16.8245
GARFT	0.0959976	0.0959976	0.0959976	0.401708	0.387755	0.130164	0.192151	0.192151	0.388099	0.401357
GART	0.0345279	0.0345279	0.0345279	0	0	0.0468168	0	0	0	0
GBBTNtex	0	0	0	0	0	0	0	0	0	0
GCALDD	0.0002676	0.0002676	0.0002676	0.000823572	0.000794965	0.000362842	0.000393943	0.000393943	0.00079567	0.000822851
GDMANE	0	0	0	0	0	0	0	0	0	0
GDPDPK	0	0	0	0	0	0	0	0	0	0
GDPMNH	0	0	0	0	0	0	0	0	0	0
GDPMNP	0	0	0	0	0	0	0	0	0	0
GDPTPDP	0	0	0	0	0	0	0	0	0	0
GDPtex	0	0	0	0	0	0	0	0	0	0
GF6PTA	0.0214368	0.0214368	0.0214368	0.0659744	0.0636828	0.0290664	0.0315578	0.0315578	0.0637392	0.0659167
GGGABADr	0	0	0	0	0	0	0	0	0	0
GGGABAH	0	0	0	0	0	0	0	0	0	0
GGPTRCO	0	0	0	0	0	0	0	0	0	0
GGPTRCS	0	0	0	0	0	0	0	0	0	0
GHBDHx	0	0	0	0	0	0	0	0	0	0
GHMT2r	0.309182	0.309182	0.309182	1.00468	0.969779	0.419223	0.47998	0.47998	0.970639	1.0038
GK1	0.0709668	0.0709668	0.0709668	0.218409	0.210823	0.0962248	0.104473	0.104473	0.21101	0.218218
GLBRAN2	0	0	0	1000	1000	1000	1000	1000	1000	1000
GLCATr	0	0	0	0	0	0	0	0	0	0
GLCDpp	0	0	0	0	0	0	0	0	0	0
GLCNt2rpp	0	0	0	0	0	0	0	0	0	0
GLCNtex	0	0	0	0	0	0	0	0	0	0
GLCP	0	0	0	0	0	0	0	0	0	0
GLCP2	0	0	0	0	0	0	0	0	0	0
GLCRAL	0	0	0	0	0	0	0	0	0	0
GLCRD	0	0	0	0	0	0	0	0	0	0
GLCRt2rpp	0	0	0	0	0	0	0	0	0	0
GLCRtex	0	0	0	0	0	0	0	0	0	0
GLCS1	0.0462561	0.0462561	0.0462561	0.142359	0.137414	0.0627192	0.0680951	0.0680951	0.137536	0.142234
GLCTR1	0.0024453	0.0024453	0.0024453	0.00752571	0.00726431	0.00331561	0.00359981	0.00359981	0.00727075	0.00751913
GLCTR2	0.0024453	0.0024453	0.0024453	0.00752571	0.00726431	0.00331561	0.00359981	0.00359981	0.00727075	0.00751913
GLCTR3	0.0024453	0.0024453	0.0024453	0.00752571	0.00726431	0.00331561	0.00359981	0.00359981	0.00727075	0.00751913
GLCUR1Ptex	0	0	0	0	0	0	0	0	0	0
GLCURt2rpp	0	0	0	0	0	0	0	0	0	0
GLCURtex	0	0	0	0	0	0	0	0	0	0
GLCabcpp	0	0	0	0	0	0	0	0	0	0
GLCptspp	10.5	1.11061	0	10.5	10.5	10.5	10.5	10.5	10.1716	10.5
GLCt2pp	0	5.45831	6.49785	0	0	0	0	0	0.328365	0
GLCtex	10.5	6.56892	6.49785	10.5	10.5	10.5	10.5	10.5	10.5	10.5
GLCtexi	0	0	0	0	0	0	0	0	0	0
GLDBRAN2	0	0	0	1000	1000	1000	1000	1000	1000	1000
GLGC	0.0462561	0.0462561	0.0462561	0.142359	0.137414	0.0627192	0.0680951	0.0680951	0.137536	0.142234
GLNS	0.521248	0.521248	0.521248	1.6042	1.54848	0.706767	0.767347	0.767347	1.54986	1.6028
GLNTRS	0	0	0	0	0	0	0	0	0	0
GLNabcpp	0	0	0	0	0	0	0	0	0	0
GLNtex	0	0	0	0	0	0	0	0	0	0
GLTPD	0	0	0	0	0	0	0	0	0	0
GLU5K	0	0	0	0.19832	0.039664	0.0873742	0.0948634	0.0948634	0.191601	0.198147
GLUABUTt7pp	1000	1000	1000	0	0	0	1000	1000	0	0
GLUCYS	6.69e-05	6.69e-05	6.69e-05	0.000205893	0.000198741	9.07106e-05	9.84857e-05	9.84857e-05	0.000198918	0.000205713
GLUDC	0	0	0	0	0	0	0	0	0	0
GLUDy	-7.03986	-5.83624	-5.45817	-7.71516	-7.75072	-3.37567	-3.68984	-3.68984	-7.45379	-7.73794
GLUN	0	0	0	0	0	0	0	0	0	0
GLUNpp	0	0	0	0	0	0	0	0	0	0
GLUPRT	0.130526	0.130526	0.130526	0.401708	0.387755	0.176981	0.192151	0.192151	0.388099	0.401357
GLUR	-0.0082731	-0.0082731	-0.0082731	-0.0254615	-0.0245771	-0.0112176	-0.0121791	-0.0121791	-0.0245989	-0.0254392
GLUSy	0	0	0	0	0	0	0	0	0	0
GLUTRR	0.0016056	0.0016056	0.0016056	0.00494143	0.00476979	0.00217705	0.00236366	0.00236366	0.00477402	0.00493711
GLUTRS	0.0016056	0.0016056	0.0016056	0.00494143	0.00476979	0.00217705	0.00236366	0.00236366	0.00477402	0.00493711
GLUabcpp	0	0	0	0	0	0	0	0	0	0
GLUt2rpp	-1000	-1000	-1000	0	0	-1000	-1000	-1000	0	0
GLUt4pp	0	0	0	0	0	1000	0	0	0	0
GLUtex	0	0	0	0	0	0	0	0	0	0
GLXCL	0	0	0	0	0	0	0	0	0	0
GLYALDtex	0	0	0	0	0	0	0	0	0	0
GLYALDtpp	0	0	0	0	0	0	0	0	0	0
GLYAT	0	0	0	0	0	0	0	0	0	0
GLYBabcpp	0	0	0	0	0	0	0	0	0	0
GLYBt2pp	0	0	0	0	0	0	0	0	0	0
GLYBtex	0	0	0	0	0	0	0	0	0	0
GLYC2Pabcpp	0	0	0	0	0	0	0	0	0	0
GLYC2Ptex	0	0	0	0	0	0	0	0	0	0
GLYC3Pabcpp	0	0	0	0	0	0	0	0	0	0
GLYC3Pt6pp	0	0	0	0	0	0	0	0	0	0
GLYC3Ptex	0	0	0	0	0	0	0	0	0	0
GLYCAt2rpp	0	0	0	0	0	0	0	0	0	0
GLYCAtex	0	0	0	0	0	0	0	0	0	0
GLYCDx	0	0.0019242	0.0019242	0	0	0	0	0	0.00572133	0
GLYCK	0	0	0	0	0	0	0	0	0	0
GLYCK2	0	0	0	0	0	0	0	0	0	0
GLYCL	0	0	0	0.0531319	0.0512864	0	0.0248239	0.0248239	0.0513319	0.0530854
GLYCLTDx	0	0	0	0	0	0	0	0	0	0
GLYCLTDy	0	0	0	0	0	0	0	0	0	0
GLYCLTt2rpp	-0.0002676	-0.0002676	0	0	0	-0.000362842	0	0	0	0
GLYCLTt4pp	0	0	0	0	0	0	0	0	0	0
GLYCLTtex	-0.0002676	-0.0002676	0	0	0	-0.000362842	0	0	0	0
GLYCTO2	0	0	0.0002676	0	0.000794965	0	0	0	0.00079567	0
GLYCTO3	0	0	0	0.000823572	0	0	0.000393943	0.000393943	0	0.000822851
GLYCTO4	0	0	0	0	0	0	0	0	0	0
GLYCtex	0	0	0	0	0	0	0	0	0	0
GLYCtpp	-0.0019242	-0.0019242	-0.0019242	-0.00592196	-0.00571627	-0.00260905	-0.00283268	-0.00283268	-0.00572133	-0.00591678
GLYK	0.0019242	0	0	0.00592196	0.00571627	0.00260905	0.00283268	0.00283268	0	0.00591678
GLYOX	0	0	0	0	0	0	0	0	0	0
GLYOX3	0	0	0	0	0	0	0	0	0	0
GLYTRS	0	0	0	0	0	0	0	0	0	0
GLYt2pp	0	0	0	0	0	1000	0	0	0	0
GLYt2rpp	0	0	0	0	0	-1000	0	0	0	0
GLYt4pp	0	0	0	0	0	0	0	0	0	0
GLYtex	0	0	0	0	0	0	0	0	0	0
GMAND	0	0	0	0	0	0	0	0	0	0
GMHEPAT	0.0097812	0.0097812	0.0097812	0.0301028	0.0290572	0.0132625	0.0143992	0.0143992	0.029083	0.0300765
GMHEPK	0.0097812	0.0097812	0.0097812	0.0301028	0.0290572	0.0132625	0.0143992	0.0143992	0.029083	0.0300765
GMHEPPA	0.0097812	0.0097812	0.0097812	0.0301028	0.0290572	0.0132625	0.0143992	0.0143992	0.029083	0.0300765
GMPR	0	0	0	0	0	0	0	0	0	0
GMPS2	0.0709668	0.0709668	0.0709668	0.218409	0.210823	0.0962248	0.104473	0.104473	0.21101	0.218218
GMPtex	0	0	0	0	0	0	0	0	0	0
GND	0	0	0	4.80361	4.79034	0	0	0	9.36891	4.81869
GNK	0	0	0	0	0	0	0	0	0	0
GOFUCR	0	0	0	0	0	0	0	0	0	0
GP4GH	0	0	0	0	0	0	0	0	0	0
GPDDA1	0	0	0	0	0	0	0	0	0	0
GPDDA1pp	0	0	0	0	0	0	0	0	0	0
GPDDA2	0	0	0	0	0	0	0	0	0	0
GPDDA2pp	0	0	0	0	0	0	0	0	0	0
GPDDA3	0	0	0	0	0	0	0	0	0	0
GPDDA3pp	0	0	0	0	0	0	0	0	0	0
GPDDA4	0	0	0	0	0	0	0	0	0	0
GPDDA4pp	0	0	0	0	0	0	0	0	0	0
GPDDA5	0	0	0	0	0	0	0	0	0	0
GPDDA5pp	0	0	0	0	0	0	0	0	0	0
GRTT	0.0002841	0.0002841	0.0002841	0.000874352	0.000843982	0.000385215	0.000418233	0.000418233	0.000844731	0.000873588
GRXR	0.0743571	0.0820407	0.0820407	0.228843	0.220894	0	0.109464	0.109464	0.22109	0.228643
GSNK	0	0	0	0	0	0	0	0	0	0
GSNt2pp	0	0	0	0	0	0	0	0	0	0
GSNtex	0	0	0	0	0	0	0	0	0	0
GSPMDA	0	0	0	0	0	0	0	0	0	0
GSPMDS	0	0	0	0	0	0	0	0	0	0
GTHOXtex	0	0	0	0	0	0	0	0	0	0
GTHOr	0.0743571	0.0820407	0.0820407	0.228843	0.220894	0	0.109464	0.109464	0.22109	0.228643
GTHPi	0	0	0	0	0	0	0	0	0	0
GTHRDHpp	0	0	0	0	0	0	0	0	0	0
GTHRDabc2pp	0	0	0	0	0	0	0	0	0	0
GTHRDabcpp	0	0	0	0	0	0	0	0	0	0
GTHRDtex	0	0	0	0	0	0	0	0	0	0
GTHS	6.69e-05	6.69e-05	6.69e-05	0.000205893	0.000198741	9.07106e-05	9.84857e-05	9.84857e-05	0.000198918	0.000205713
GTPCI	0.0002676	0.0002676	0.0002676	0.000823572	0.000794965	0.000362842	0.000393943	0.000393943	0.00079567	0.000822851
GTPCII2	0.0001338	0.0001338	0.0001338	0.000411786	0.000397483	0.000181421	0.000196971	0.000196971	0.000397835	0.000411426
GTPDPDP	0	0	0	0	0	0	0	0	0	0
GTPDPK	0	0	0	0	0	0	0	0	0	0
GTPHs	0	0	0	0	0	0	0	0	0	0
GTPtex	0	0	0	0	0	0	0	0	0	0
GUACYC	0	0	0	0	0	0	0	0	0	0
GUAD	0	0	0	0	0	0	0	0	0	0
GUAPRT	0	0	0	0	0	0	0	0	0	0
GUAt2pp	0	0	0	0	0	0	0	0	0	0
GUAtex	0	0	0	0	0	0	0	0	0	0
GUAtpp	0	0	0	0	0	0	0	0	0	0
GUI1	0	0	0	0	0	0	0	0	0	0
GUI2	0	0	0	0	0	0	0	0	0	0
GUR1PPpp	0	0	0	0	0	0	0	0	0	0
H2O2tex	0	0	0	0	0	0	0	0	0	0
H2Otex	-25.8794	-29.1413	-29.2832	-40.6848	-40.3997	-6.06423	-27.2873	-27.2873	-40.0341	-40.6918
H2Otpp	-25.8855	-29.1474	-29.2893	-40.7034	-40.4177	-6.07243	-27.2962	-27.2962	-40.0521	-40.7105
H2SO	0	0	0	0	0	0	0	0	0	0
H2St1pp	0	0	0	0	0	0	0	0	0	0
H2Stex	0	0	0	0	0	0	0	0	0	0
H2tex	0	0	0	0	0	0	0	0	0	0
H2tpp	0	0	0	0	0	0	0	0	0	0
HACD1	0.0939555	0.0939555	0.0939555	0.289159	0.279116	0.127395	0.138315	0.138315	0.279363	0.288907
HACD2	0.0939555	0.0939555	0.0939555	0.289159	0.279116	0.127395	0.138315	0.138315	0.279363	0.288907
HACD3	0.0939555	0.0939555	0.0939555	0.289159	0.279116	0.127395	0.138315	0.138315	0.279363	0.288907
HACD4	0.0939546	0.0939546	0.0939546	0.289157	0.279113	0.127394	0.138314	0.138314	0.279361	0.288904
HACD5	0.0939546	0.0939546	0.0939546	0.289157	0.279113	0.127394	0.138314	0.138314	0.279361	0.288904
HACD6	0.0817281	0.0817281	0.0817281	0.251528	0.242792	0.110816	0.120315	0.120315	0.243007	0.251308
HACD7	0.0792828	0.0792828	0.0792828	0.244002	0.235527	0.107501	0.116715	0.116715	0.235736	0.243789
HACD8	0.0145878	0.0145878	0.0145878	0.0448957	0.0433363	0.0197798	0.0214752	0.0214752	0.0433747	0.0448565
HADPCOADH3	0	0	0	0	0	0	0	0	0	0
HBZOPT	6.69e-05	6.69e-05	6.69e-05	0.000205893	0.000198741	9.07106e-05	9.84857e-05	9.84857e-05	0.000198918	0.000205713
HCINNMt2rpp	0	0	0	0	0	0	0	0	0	0
HCINNMtex	0	0	0	0	0	0	0	0	0	0
HCO3E	0.140251	0.140251	0.140251	0.431639	0.416647	0.190168	0.206468	0.206468	0.417016	0.431262
HCYSMT	0	0	0	0	0	0	0	0	0	0
HCYSMT2	0	0	0	0	0	0	0	0	0	0
HDCAtexi	0	0	0	0	0	0	0	0	0	0
HDCEAtexi	0	0	0	0	0	0	0	0	0	0
HEMEOS	6.69e-05	6.69e-05	6.69e-05	0.000205893	0.000198741	9.07106e-05	9.84857e-05	9.84857e-05	0.000198918	0.000205713
HEPK1	0.0024453	0.0024453	0.0024453	0.00752571	0.00726431	0.00331561	0.00359981	0.00359981	0.00727075	0.00751913
HEPK2	0.0024453	0.0024453	0.0024453	0.00752571	0.00726431	0.00331561	0.00359981	0.00359981	0.00727075	0.00751913
HEPT1	0.0024453	0.0024453	0.0024453	0.00752571	0.00726431	0.00331561	0.00359981	0.00359981	0.00727075	0.00751913
HEPT2	0.0024453	0.0024453	0.0024453	0.00752571	0.00726431	0.00331561	0.00359981	0.00359981	0.00727075	0.00751913
HEPT3	0.0024453	0.0024453	0.0024453	0.00752571	0.00726431	0.00331561	0.00359981	0.00359981	0.00727075	0.00751913
HEPT4	0.0024453	0.0024453	0.0024453	0.00752571	0.00726431	0.00331561	0.00359981	0.00359981	0.00727075	0.00751913
HETZK	0	0	0	0	0	0	0	0	0	0
HEX1	0	0	0	0	0	0	0	0	0	0
HEX4	0	0	0	0	0	0	0	0	0	0
HEX7	0	5.45831	6.49785	0	0	0	0	0	0.328365	0
HEXt2rpp	0	0	0	0	0	0	0	0	0	0
HG2abcpp	0	0	0	0	0	0	0	0	0	0
HG2t3pp	0	0	0	0	0	0	0	0	0	0
HG2tex	0	0	0	0	0	0	0	0	0	0
HISTD	0.0276168	0.0276168	0.0276168	0.0849941	0.0820419	0.037446	0.0406556	0.0406556	0.0821146	0.0849197
HISTP	0.0276168	0.0276168	0.0276168	0.0849941	0.0820419	0.037446	0.0406556	0.0406556	0.0821146	0.0849197
HISTRS	0	0	0	0	0	0	0	0	0	0
HISabcpp	0	0	0	0	0	0	0	0	0	0
HISt2rpp	0	0	0	0	0	0	0	0	0	0
HIStex	0	0	0	0	0	0	0	0	0	0
HKNDDH	0	0	0	0	0	0	0	0	0	0
HKNTDH	0	0	0	0	0	0	0	0	0	0
HMBS	0.0002007	0.0002007	0.0002007	0.000617679	0.000596224	0.000272132	0.000295457	0.000295457	0.000596753	0.000617139
HMPK1	0	0	0	0	0	0	0	0	0	0
HOMt2pp	0	0	0	0	0	0	0	0	0	0
HOMtex	0	0	0	0	0	0	0	0	0	0
HOPNTAL	0	0	0	0	0	0	0	0	0	0
HPPK2	0.0002676	0.0002676	0.0002676	0.000823572	0.000794965	0.000362842	0.000393943	0.000393943	0.00079567	0.000822851
HPPPNDO	0	0	0	0	0	0	0	0	0	0
HPPPNt2rpp	0	0	0	0	0	0	0	0	0	0
HPPPNtex	0	0	0	0	0	0	0	0	0	0
HPYRI	-1000	0	0	-1000	-1000	0	-1000	-1000	0	-1000
HPYRRx	1000	0	0	1000	1000	0	1000	1000	0	1000
HPYRRy	0	0	0	0	0	0	0	0	0	0
HSDy	-0.205535	-0.205535	-0.205535	-0.632559	-0.610588	-0.278688	-0.302575	-0.302575	-0.611129	-0.632006
HSK	0.158644	0.158644	0.158644	0.488245	0.471286	0.215107	0.233545	0.233545	0.471704	0.487818
HSST	0.0468915	0.0468915	0.0468915	0.144314	0.139302	0.0635808	0.0690305	0.0690305	0.139425	0.144188
HSTPT	0.0276168	0.0276168	0.0276168	0.0849941	0.0820419	0.037446	0.0406556	0.0406556	0.0821146	0.0849197
HXAND	0	0	0	0	0	0	0	0	0	0
HXAtex	0	0	0	0	0	0	0	0	0	0
HXCT	0	0	0	0	0	0	0	0	0	0
HXPRT	0	0	0	0	0	0	0	0	0	0
HYD1pp	0	0	0	0	0	0	0	0	0	0
HYD2pp	0	0	0	0	0	0	0	0	0	0
HYD3pp	0	0	0	0	0	0	0	0	0	0
HYPOE	0	0	0	0	0	0	0	0	0	0
HYXNtex	0	0	0	0	0	0	0	0	0	0
HYXNtpp	0	0	0	0	0	0	0	0	0	0
Htex	-27.7248	-13.1247	-11.1865	-12.3819	-13.089	-30.6367	-18.3085	-18.3085	-12.8828	-12.4511
I2FE2SR	6e-07	6e-07	6e-07	1.84657e-06	1.78243e-06	8.13548e-07	8.8328e-07	8.8328e-07	1.78401e-06	1.84496e-06
I2FE2SS	8.19e-05	8.19e-05	8.19e-05	0.000252057	0.000243302	0.000111049	0.000120568	0.000120568	0.000243518	0.000251837
I2FE2SS2	7.53e-05	7.53e-05	7.53e-05	0.000231745	0.000223695	0.0001021	0.000110852	0.000110852	0.000223894	0.000231542
I2FE2ST	7.2e-06	7.2e-06	7.2e-06	2.21589e-05	2.13892e-05	9.76257e-06	1.05994e-05	1.05994e-05	2.14082e-05	2.21395e-05
I4FE4SR	7.53e-05	7.53e-05	7.53e-05	0.000231745	0.000223695	0.0001021	0.000110852	0.000110852	0.000223894	0.000231542
I4FE4ST	7.53e-05	7.53e-05	7.53e-05	0.000231745	0.000223695	0.0001021	0.000110852	0.000110852	0.000223894	0.000231542
ICDHyr	7.15185	5.34641	4.7793	2.40284	2.31575	0.442629	0.480569	0.480569	0.970634	2.39169
ICHORS	-1000	-1000	-1000	-999.999	-999.999	-1000	-1000	-1000	-999.999	-999.999
ICHORSi	1000	1000	1000	1000	1000	1000	1000	1000	1000	1000
ICHORT	0.0002007	0.0002007	0.0002007	0.000617679	0.000596224	0.000272132	0.000295457	0.000295457	0.000596753	0.000617139
ICL	0	0	0	0	0	0	0	0	0	0
ICYSDS	0.0005295	0.0005295	0.0005295	0.0016296	0.001573	0.000717956	0.000779495	0.000779495	0.00157439	0.00162818
IDOND	0	0	0	0	0	0	0	0	0	0
IDOND2	0	0	0	0	0	0	0	0	0	0
IDONt2rpp	0	0	0	0	0	0	0	0	0	0
IDONtex	0	0	0	0	0	0	0	0	0	0
IG3PS	0.0276168	0.0276168	0.0276168	0.0849941	0.0820419	0.037446	0.0406556	0.0406556	0.0821146	0.0849197
IGPDH	0.0276168	0.0276168	0.0276168	0.0849941	0.0820419	0.037446	0.0406556	0.0406556	0.0821146	0.0849197
IGPS	0.0165702	0.0165702	0.0165702	0.0509968	0.0492255	0.0224677	0.0243935	0.0243935	0.0492691	0.0509522
ILETA	-0.0846918	-0.0846918	-0.0846918	-0.260649	-0.251596	-0.114835	-0.124678	-0.124678	-0.251819	-0.260421
ILETRS	0	0	0	0	0	0	0	0	0	0
ILEabcpp	0	0	0	0	0	0	0	0	0	0
ILEt2rpp	0	0	0	0	0	0	0	0	0	0
ILEtex	0	0	0	0	0	0	0	0	0	0
IMPC	-0.158075	-0.158075	-0.158075	-0.486496	-0.469598	-0.214336	-0.232708	-0.232708	-0.470015	-0.486071
IMPD	0.0709668	0.0709668	0.0709668	0.218409	0.210823	0.0962248	0.104473	0.104473	0.21101	0.218218
IMPtex	0	0	0	0	0	0	0	0	0	0
INDOLEt2pp	0	0	0	0	0	0	0	0	0	0
INDOLEt2rpp	0	0	0	0	0	0	0	0	0	0
INDOLEtex	0	0	0	0	0	0	0	0	0	0
INOSTt4pp	0	0	0	0	0	0	0	0	0	0
INSH	0	0	0	0	0	0	0	0	0	0
INSK	0	0	0	0	0	0	0	0	0	0
INSTtex	0	0	0	0	0	0	0	0	0	0
INSt2pp	0	0	0	0	0	0	0	0	0	0
INSt2rpp	0	0	0	0	0	0	0	0	0	0
INStex	0	0	0	0	0	0	0	0	0	0
IPDDI	0.0002841	0.0002841	0.0002841	0.000874352	0.000843982	-0.00231007	0.000418233	0.000418233	0.000844731	0.000873588
IPDPS	0.0019878	0.0019878	0.0019878	0.0061177	0.0059052	0	0.00292631	0.00292631	0.00591044	0.00611235
IPMD	0.131333	0.131333	0.131333	0.404194	0.390155	0.178077	0.19334	0.19334	0.390501	0.403841
IPPMIa	-0.131333	-0.131333	-0.131333	-0.404194	-0.390155	-0.178077	-0.19334	-0.19334	-0.390501	-0.403841
IPPMIb	-0.131333	-0.131333	-0.131333	-0.404194	-0.390155	-0.178077	-0.19334	-0.19334	-0.390501	-0.403841
IPPS	0.131333	0.131333	0.131333	0.404194	0.390155	0.178077	0.19334	0.19334	0.390501	0.403841
ISETACabcpp	0	0	0	0	0	0	0	0	0	0
ISETACtex	0	0	0	0	0	0	0	0	0	0
K2L4Aabcpp	0	0	0	0	0	0	0	0	0	0
K2L4Aabctex	0	0	0	0	0	0	0	0	0	0
KARA1	-0.254861	-0.254861	-0.254861	-0.784367	-0.757123	-0.34557	-0.37519	-0.37519	-0.757794	-0.783681
KARA2	0.0846918	0.0846918	0.0846918	0.260649	0.251596	0.114835	0.124678	0.124678	0.251819	0.260421
KAS14	0	0	0	0	0	0	0	0	0	0
KAS15	0	0	0	0	0	0	0	0	0	0
KDOCT2	0.0073359	0.0073359	0.0073359	0.0225771	0.0217929	0.00994684	0.0107994	0.0107994	0.0218122	0.0225574
KDOPP	0.0073359	0.0073359	0.0073359	0.0225771	0.0217929	0.00994684	0.0107994	0.0107994	0.0218122	0.0225574
KDOPS	0.0073359	0.0073359	0.0073359	0.0225771	0.0217929	0.00994684	0.0107994	0.0107994	0.0218122	0.0225574
KG6PDC	0	0	0	0	0	0	0	0	0	0
Kabcpp	0	0	0	0	0	0	0	0	0	0
Kt2pp	0.055707	0.055707	0.055707	0.171445	0.16549	0.0755338	0.0820081	0.0820081	0.165637	0.171295
Kt3pp	0	0	0	0	0	0	0	0	0	0
Ktex	0.055707	0.055707	0.055707	0.171445	0.16549	0.0755338	0.0820081	0.0820081	0.165637	0.171295
L-LACD2	0	0	0	0	0	0	0	0	0	0
L-LACD3	0	0	0	0	0	0	0	0	0	0
L-LACt2rpp	0	0	0	0	0	0	0	0	0	0
L-LACtex	0	0	0	0	0	0	0	0	0	0
LA4NTpp	0	0	0	0	0	0	0	0	0	0
LACZ	0	0	0	0	0	0	0	0	0	0
LACZpp	0	0	0	0	0	0	0	0	0	0
LADGMDH	0	0	0	0	0	0	0	0	0	0
LALADGLUtex	0	0	0	0	0	0	0	0	0	0
LALADGLUtpp	0	0	0	0	0	0	0	0	0	0
LALALGLUtex	0	0	0	0	0	0	0	0	0	0
LALALGLUtpp	0	0	0	0	0	0	0	0	0	0
LALDO2x	0	0	0	0	0	0	0	0	0	0
LALDO3	0	0	0	0	0	0	0	0	0	0
LALGP	0	0	0	0	0	0	0	0	0	0
LCADi	0	0	0	0	0	0	0	0	0	0
LCARR	0	0	0	0	0	0	0	0	0	0
LCARS	0	0	0	0	0	0	0	0	0	0
LCTSt3ipp	0	0	0	0	0	0	0	0	0	0
LCTStex	0	0	0	0	0	0	0	0	0	0
LCTStpp	0	0	0	0	0	0	0	0	0	0
LDH_D	0	0	0	0	0	0	-0.260809	-0.260809	0	0
LDH_D2	0	0	0	0	0	0	0	0	0	0
LEUTAi	0.131333	0.131333	0.131333	0.404194	0.390155	0.178077	0.19334	0.19334	0.390501	0.403841
LEUTRS	0	0	0	0	0	0	0	0	0	0
LEUabcpp	0	0	0	0	0	0	0	0	0	0
LEUt2rpp	0	0	0	0	0	0	0	0	0	0
LEUtex	0	0	0	0	0	0	0	0	0	0
LGTHL	0	0	0	0	0	0	0	0	0	0
LIPACabcpp	0	0	0	0	0	0	0	0	0	0
LIPAHT2ex	0	0	0	0	0	0	0	0	0	0
LIPAHTex	0	0	0	0	0	0	0	0	0	0
LIPAMPL	0	0	0	0	0	0	0	0	0	0
LIPATPT	0	0	0	0	0	0	0	0	0	0
LIPAabcpp	0	0	0	0	0	0	0	0	0	0
LIPAabctex	0	0	0	0	0	0	0	0	0	0
LIPOCT	0	9e-07	9e-07	2.76986e-06	2.67365e-06	0	0	0	2.67602e-06	2.76744e-06
LIPOS	9e-07	9e-07	9e-07	2.76986e-06	2.67365e-06	1.22032e-06	1.32492e-06	1.32492e-06	2.67602e-06	2.76744e-06
LIPOt2pp	0	0	0	0	0	0	0	0	0	0
LIPOtex	0	0	0	0	0	0	0	0	0	0
LPADSS	0.0024453	0.0024453	0.0024453	0.00752571	0.00726431	0.00331561	0.00359981	0.00359981	0.00727075	0.00751913
LPLIPAL1A120pp	0	0	0	0	0	0	0	0	0	0
LPLIPAL1A140pp	0	0	0	0	0	0	0	0	0	0
LPLIPAL1A141pp	0	0	0	0	0	0	0	0	0	0
LPLIPAL1A160pp	0	0	0	0	0	0	0	0	0	0
LPLIPAL1A161pp	0	0	0	0	0	0	0	0	0	0
LPLIPAL1A180pp	0	0	0	0	0	0	0	0	0	0
LPLIPAL1A181pp	0	0	0	0	0	0	0	0	0	0
LPLIPAL1E120pp	0	0	0	0	0	0	0	0	0	0
LPLIPAL1E140pp	0	0	0	0	0	0	0	0	0	0
LPLIPAL1E141pp	0	0	0	0	0	0	0	0	0	0
LPLIPAL1E160pp	0	0	0	0	0	0	0	0	0	0
LPLIPAL1E161pp	0	0	0	0	0	0	0	0	0	0
LPLIPAL1E180pp	0	0	0	0	0	0	0	0	0	0
LPLIPAL1E181pp	0	0	0	0	0	0	0	0	0	0
LPLIPAL1G120pp	0	0	0	0	0	0	0	0	0	0
LPLIPAL1G140pp	0	0	0	0	0	0	0	0	0	0
LPLIPAL1G141pp	0	0	0	0	0	0	0	0	0	0
LPLIPAL1G160pp	0	0	0	0	0	0	0	0	0	0
LPLIPAL1G161pp	0	0	0	0	0	0	0	0	0	0
LPLIPAL1G180pp	0	0	0	0	0	0	0	0	0	0
LPLIPAL1G181pp	0	0	0	0	0	0	0	0	0	0
LPLIPAL2A120	0	0	0	0	0	0	0	0	0	0
LPLIPAL2A140	0	0	0	0	0	0	0	0	0	0
LPLIPAL2A141	0	0	0	0	0	0	0	0	0	0
LPLIPAL2A160	0	0	0	0	0	0	0	0	0	0
LPLIPAL2A161	0	0	0	0	0	0	0	0	0	0
LPLIPAL2A180	0	0	0	0	0	0	0	0	0	0
LPLIPAL2A181	0	0	0	0	0	0	0	0	0	0
LPLIPAL2ATE120	0	0	0	0	0	0	0	0	0	0
LPLIPAL2ATE140	0	0	0	0	0	0	0	0	0	0
LPLIPAL2ATE141	0	0	0	0	0	0	0	0	0	0
LPLIPAL2ATE160	0	0	0	0	0	0	0	0	0	0
LPLIPAL2ATE161	0	0	0	0	0	0	0	0	0	0
LPLIPAL2ATE180	0	0	0	0	0	0	0	0	0	0
LPLIPAL2ATE181	0	0	0	0	0	0	0	0	0	0
LPLIPAL2ATG120	0	0	0	0	0	0	0	0	0	0
LPLIPAL2ATG140	0	0	0	0	0	0	0	0	0	0
LPLIPAL2ATG141	0	0	0	0	0	0	0	0	0	0
LPLIPAL2ATG160	0	0	0	0	0	0	0	0	0	0
LPLIPAL2ATG161	0	0	0	0	0	0	0	0	0	0
LPLIPAL2ATG180	0	0	0	0	0	0	0	0	0	0
LPLIPAL2ATG181	0	0	0	0	0	0	0	0	0	0
LPLIPAL2E120	0	0	0	0	0	0	0	0	0	0
LPLIPAL2E140	0	0	0	0	0	0	0	0	0	0
LPLIPAL2E141	0	0	0	0	0	0	0	0	0	0
LPLIPAL2E160	0	0	0	0	0	0	0	0	0	0
LPLIPAL2E161	0	0	0	0	0	0	0	0	0	0
LPLIPAL2E180	0	0	0	0	0	0	0	0	0	0
LPLIPAL2E181	0	0	0	0	0	0	0	0	0	0
LPLIPAL2G120	0	0	0	0	0	0	0	0	0	0
LPLIPAL2G140	0	0	0	0	0	0	0	0	0	0
LPLIPAL2G141	0	0	0	0	0	0	0	0	0	0
LPLIPAL2G160	0	0	0	0	0	0	0	0	0	0
LPLIPAL2G161	0	0	0	0	0	0	0	0	0	0
LPLIPAL2G180	0	0	0	0	0	0	0	0	0	0
LPLIPAL2G181	0	0	0	0	0	0	0	0	0	0
LSERDHr	0	0	0	0	0	0	0	0	0	0
LYSDC	0	0	0	0	0	0	0	0	0	0
LYSTRS	0	0	0	0	0	0	0	0	0	0
LYSabcpp	0	0	0	0	0	0	0	0	0	0
LYSt2pp	0	0	0	0	0	0	0	0	0	0
LYSt3pp	0	0	0	0	0	0	0	0	0	0
LYStex	0	0	0	0	0	0	0	0	0	0
LYXI	0	0	0	0	0	0	0	0	0	0
LYXt2pp	0	0	0	0	0	0	0	0	0	0
LYXtex	0	0	0	0	0	0	0	0	0	0
M1PD	0	0	0	0	0	0	0	0	0	0
MACPD	0	0	0	0	0	0	0	0	0	0
MALCOAMT	6e-07	6e-07	6e-07	1.84657e-06	1.78243e-06	8.13548e-07	8.8328e-07	8.8328e-07	1.78401e-06	1.84496e-06
MALDDH	0	0	0	0	0	0	0	0	0	0
MALDt2_2pp	0	0	0	0	0	0	0	0	0	0
MALDtex	0	0	0	0	0	0	0	0	0	0
MALS	0	0	0.0002676	0.000823572	0.000794965	0	0.000393943	0.000393943	0.00079567	0.000822851
MALTATr	0	0	0	0	0	0	0	0	0	0
MALTHXabcpp	0	0	0	0	0	0	0	0	0	0
MALTHXtexi	0	0	0	0	0	0	0	0	0	0
MALTPTabcpp	0	0	0	0	0	0	0	0	0	0
MALTPTtexi	0	0	0	0	0	0	0	0	0	0
MALTTRabcpp	0	0	0	0	0	0	0	0	0	0
MALTTRtexi	0	0	0	0	0	0	0	0	0	0
MALTTTRabcpp	0	0	0	0	0	0	0	0	0	0
MALTTTRtexi	0	0	0	0	0	0	0	0	0	0
MALTabcpp	0	0	0	0	0	0	0	0	0	0
MALTptspp	0	0	0	0	0	0	0	0	0	0
MALTtexi	0	0	0	0	0	0	0	0	0	0
MALt2_2pp	0	0	0	0	0	0	0	0	0	0
MALt2_3pp	0	0	0	0	0	0	0	0	0	0
MALt3pp	0	0	0	0	0	0	0	0	0	0
MALtex	0	0	0	0	0	0	0	0	0	0
MAN1PT2	0	0	0	0	0	0	0	0	0	0
MAN6PI	0	0	0	0	0	0	0	0	0	0
MAN6Pt6_2pp	0	0	0	0	0	0	0	0	0	0
MAN6Ptex	0	0	0	0	0	0	0	0	0	0
MANAO	0	0	0	0	0	0	0	0	0	0
MANGLYCptspp	0	0	0	0	0	0	0	0	0	0
MANGLYCtex	0	0	0	0	0	0	0	0	0	0
MANPGH	0	0	0	0	0	0	0	0	0	0
MANptspp	0	0	0	0	0	0	0	0	0	0
MANtex	0	0	0	0	0	0	0	0	0	0
MCITD	0	0	0	0	0	0	0	0	0	0
MCITL2	0	0	0	0	0	0	0	0	0	0
MCITS	0	0	0	0	0	0	0	0	0	0
MCOATA	0.0097824	0.0097824	0.0097824	0.0301065	0.0290608	0.0132641	0.014401	0.014401	0.0290866	0.0300802
MCPST	0	0	0	0	0	0	0	0	0	0
MCTP1App	0.0034302	0.0034302	0.0034302	0.0105569	0.00539454	0.0024622	0.00504971	0.00504971	0.0101992	0.0105476
MCTP1Bpp	0.0004035	0.0004035	0.0004035	0.00124182	0.00119869	0.000547111	0.000594006	0.000594006	0.00119975	0.00124073
MCTP2App	0.0002019	0.0002019	0.0002019	0.000621372	0.000599789	0.000273759	0.000297224	0.000297224	0.000600321	0.000620828
MDDCP1pp	0.0032487	0.0032487	0.0032487	0.00999827	0.00485535	0.0022161	0.00478252	0.00478252	0.00965954	0.00998953
MDDCP2pp	0.0002019	0.0002019	0.0002019	0.000621372	0.000599789	0.000273759	0.000297224	0.000297224	0.000600321	0.000620828
MDDCP3pp	0	0	0	0	0.00479564	0.00218885	0	0	0	0
MDDCP4pp	0	0	0	0	0.00479564	0.00218885	0	0	0	0
MDDCP5pp	0	0	0	0	0	0	0	0	0	0
MDDEP1pp	0.0016143	0.0016143	0.0016143	0.0049682	0	0	0.00237646	0.00237646	0.00479989	0.00496386
MDDEP2pp	0	0	0	0	0	0	0	0	0	0
MDDEP3pp	0	0	0	0	0	0	0	0	0	0
MDDEP4pp	0	0	0	0	0	0	0	0	0	0
MDH	4.85472	3.65109	3.27329	2.33597	2.09944	0.412804	0.446941	0.446941	0.469437	2.3544
MDH2	0	0	0	0	0	0	0	0	0	0
MDH3	0	0	0	0	0	0	0	0	0	0
ME1	0	0	0	0	0	0	0	0	0	0
ME2	0	0	0	0	0	0	0	0	0	0
MECDPDH5	0.0019878	0.0019878	0.0019878	0.0061177	0.0059052	0.00269528	0.00292631	0.00292631	0.00591044	0.00611235
MECDPS	0.0019878	0.0019878	0.0019878	0.0061177	0.0059052	0.00269528	0.00292631	0.00292631	0.00591044	0.00611235
MELIBt2pp	0	0	0	0	0	0	0	0	0	0
MELIBt3ipp	0	0	0	0	0	0	0	0	0	0
MELIBtex	0	0	0	0	0	0	0	0	0	0
MEOHtex	-6e-07	-6e-07	-6e-07	-1.84657e-06	-1.78243e-06	-8.13548e-07	-8.8328e-07	-8.8328e-07	-1.78401e-06	-1.84496e-06
MEOHtrpp	-6e-07	-6e-07	-6e-07	-1.84657e-06	-1.78243e-06	-8.13548e-07	-8.8328e-07	-8.8328e-07	-1.78401e-06	-1.84496e-06
MEPCT	0.0019878	0.0019878	0.0019878	0.0061177	0.0059052	0.00269528	0.00292631	0.00292631	0.00591044	0.00611235
METAT	0.002562	0.002562	0.002562	0.00788487	0.00761099	0.00347385	0.00377161	0.00377161	0.00761774	0.00787797
METDabcpp	0	0	0	0	0	0	0	0	0	0
METDtex	0	0	0	0	0	0	0	0	0	0
METOX1s	0	0	0	0	0	0	0	0	0	0
METOX2s	0	0	0	0	0	0	0	0	0	0
METS	0.0472935	0.0472935	0.0472935	0.145551	0.140496	0.0641259	0.0696223	0.0696223	0.14062	0.145424
METSOX1abcpp	0	0	0	0	0	0	0	0	0	0
METSOX1tex	0	0	0	0	0	0	0	0	0	0
METSOX2abcpp	0	0	0	0	0	0	0	0	0	0
METSOX2tex	0	0	0	0	0	0	0	0	0	0
METSOXR1	0	0	0	0	0	0	0	0	0	0
METSOXR2	0	0	0	0	0	0	0	0	0	0
METTRS	0	0	0	0	0	0	0	0	0	0
METabcpp	0	0	0	0	0	0	0	0	0	0
METtex	0	0	0	0	0	0	0	0	0	0
MG2t3_2pp	0.0024759	0.0024759	0.0024759	0.00761988	0.00735521	0.0033571	0.00364486	0.00364486	0.00736173	0.00761322
MG2tex	0.0024759	0.0024759	0.0024759	0.00761988	0.00735521	0.0033571	0.00364486	0.00364486	0.00736173	0.00761322
MG2tpp	0	0	0	0	0	0	0	0	0	0
MG2uabcpp	0	0	0	0	0	0	0	0	0	0
MGSA	0	0	0	0	0	0	0	0	0	0
MI1PP	0	0	0	0	0	0	0	0	0	0
MICITDr	0	0	0	0	0	0	0	0	0	0
MINCYCtex	0	0	0	0	0	0	0	0	0	0
MINCYCtpp	0	0	0	0	0	0	0	0	0	0
MINOHPtexi	0	0	0	0	0	0	0	0	0	0
MLDCP1App	0.0001815	0.0001815	0.0001815	0.000558588	0.000539186	0.000246098	0.000267192	0.000267192	0.000539664	0.0005581
MLDCP1Bpp	0	0	0	0	0	0	0	0	0	0
MLDCP2App	0	0	0	0	0	0	0	0	0	0
MLDCP2Bpp	0	0	0	0	0	0	0	0	0	0
MLDCP3App	0.0004035	0.0004035	0.0004035	0.00124182	0.00119869	0.000547111	0.000594006	0.000594006	0.00119975	0.00124073
MLDEP1pp	0.0004035	0.0004035	0.0004035	0.00124182	0.00119869	0.000547111	0.000594006	0.000594006	0.00119975	0.00124073
MLDEP2pp	0	0	0	0	0	0	0	0	0	0
MLTG1	0	0	0	0	0	0	0	0	0	0
MLTG2	0	0	0	0	0	0	0	0	0	0
MLTG3	0	0	0	0	0	0	0	0	0	0
MLTG4	0	0	0	0	0	0	0	0	0	0
MLTG5	0	0	0	0	0	0	0	0	0	0
MLTGY1pp	0	0	0	0	0	0	0	0	0	0
MLTGY2pp	0	0	0	0	0	0	0	0	0	0
MLTGY3pp	0	0	0	0	0	0	0	0	0	0
MLTGY4pp	0	0	0	0	0	0	0	0	0	0
MLTP1	0	0	0	0	0	0	0	0	0	0
MLTP2	0	0	0	0	0	0	0	0	0	0
MLTP3	0	0	0	0	0	0	0	0	0	0
MMCD	0	0	0	0	0	0	0	0	0	0
MMETt2pp	0	0	0	0	0	0	0	0	0	0
MMETtex	0	0	0	0	0	0	0	0	0	0
MMM	0	0	0	0	0	0	0	0	0	0
MN2t3pp	0	0	0	0	0	0	0	0	0	0
MN2tpp	0.0001974	0.0001974	0.0001974	0.000607522	0.000586421	0.000267657	0.000290599	0.000290599	0.000586941	0.000606991
MN6PP	0	0	0	0	0	0	0	0	0	0
MNLptspp	0	0	0	0	0	0	0	0	0	0
MNLtex	0	0	0	0	0	0	0	0	0	0
MNNH	0	0	0	0	0	0	0	0	0	0
MNt2pp	0	0	0	0	0	0	0	0	0	0
MNtex	0.0001974	0.0001974	0.0001974	0.000607522	0.000586421	0.000267657	0.000290599	0.000290599	0.000586941	0.000606991
MOADSUx	0.0001476	0.0001476	0.0001476	0.000454257	0.000438479	0.000200133	0.000217287	0.000217287	0.000438867	0.00045386
MOAT	0.0024453	0.0024453	0.0024453	0.00752571	0.00726431	0.00331561	0.00359981	0.00359981	0.00727075	0.00751913
MOAT2	0.0024453	0.0024453	0.0024453	0.00752571	0.00726431	0.00331561	0.00359981	0.00359981	0.00727075	0.00751913
MOAT3C	0.0024453	0.0024453	0.0024453	0.00752571	0.00726431	0.00331561	0.00359981	0.00359981	0.00727075	0.00751913
MOBDabcpp	4.11e-05	4.11e-05	4.11e-05	0.00012649	0.000122097	5.5728e-05	6.05047e-05	6.05047e-05	0.000122205	0.00012638
MOBDtex	4.11e-05	4.11e-05	4.11e-05	0.00012649	0.000122097	5.5728e-05	6.05047e-05	6.05047e-05	0.000122205	0.00012638
MOCDS	2.1e-06	2.1e-06	2.1e-06	6.46301e-06	6.23852e-06	2.84742e-06	3.09148e-06	3.09148e-06	6.24405e-06	6.45735e-06
MOCOS	3.9e-05	3.9e-05	3.9e-05	0.000120027	0.000115858	5.28806e-05	5.74132e-05	5.74132e-05	0.000115961	0.000119922
MOGDS	2.1e-06	2.1e-06	2.1e-06	6.46301e-06	6.23852e-06	2.84742e-06	3.09148e-06	3.09148e-06	6.24405e-06	6.45735e-06
MOHMT	0.0001728	0.0001728	0.0001728	0.000531813	0.000513341	0.000234302	0.000254385	0.000254385	0.000513796	0.000531348
MOX	-0.0006837	-0.0006837	-0.0006837	-0.00210417	-0.00203108	-0.000927038	0.000633753	0.000633753	-0.00203288	-0.00210233
MPTAT	7.38e-05	7.38e-05	7.38e-05	0.000227128	0.000219239	0.000100066	0.000108643	0.000108643	0.000219434	0.00022693
MPTG	0.0040356	0.0040356	0.0040356	0.01242	0.0119887	0.00547192	0.00594094	0.00594094	0.0119993	0.0124092
MPTG2	0.0002019	0.0002019	0.0002019	0.000621372	0.000599789	0.000273759	0.000297224	0.000297224	0.000600321	0.000620828
MPTS	7.38e-05	7.38e-05	7.38e-05	0.000227128	0.000219239	0.000100066	0.000108643	0.000108643	0.000219434	0.00022693
MPTSS	0.0001476	0.0001476	0.0001476	0.000454257	0.000438479	0.000200133	0.000217287	0.000217287	0.000438867	0.00045386
MSAR	0	0	0	0	0	0	0	0	0	0
MSO3abcpp	0	0	0	0	0	0	0	0	0	0
MSO3tex	0	0	0	0	0	0	0	0	0	0
MTAN	0.0020232	0.0020232	0.0020232	0.00622664	0.00601037	0.00274328	0.00297842	0.00297842	0.00601569	0.0062212
MTHFC	0.25414	0.25414	0.25414	0.88841	0.857552	0.344592	0.423776	0.423776	0.858312	0.887633
MTHFD	0.25414	0.25414	0.25414	0.88841	0.857552	0.344592	0.423776	0.423776	0.858312	0.887633
MTHFR2	0.0473604	0.0473604	0.0473604	0.145757	0.140695	0.0642166	0.0697208	0.0697208	0.140819	0.14563
MTHTHFSs	0.000402	0.000402	0.000402	0.0012372	0.00119423	0.000545077	0.000591798	0.000591798	0.00119529	0.00123612
MTRPOX	0	0	0	0	0	0	0	0	0	0
N2Otex	0	0	0	0	0	0	0	0	0	0
N2Otpp	0	0	0	0	0	0	0	0	0	0
NACODA	0	0	0	0	0	0	0	0	0	0
NACtex	0	0	0	0	0	0	0	0	0	0
NACtpp	0	0	0	0	0	0	0	0	0	0
NADDP	0	0	0	0	0	0	0	0	0	0
NADH10	0	0	0	0	0	0	0	0	0	0
NADH16pp	13.9771	0	0	28.3027	27.7582	5.86856	0	0	29.9978	28.3132
NADH17pp	0	18.1898	19.5128	0	0	0	29.8536	29.8536	0.147365	0
NADH18pp	0	0	0	0	0	0	0	0	0	0
NADH5	0	0	0	0	0	0	0	0	0	0
NADH9	0	0	0	0	0	0	0	0	0	0
NADK	0.0001341	0.0001341	0.0001341	0.000412709	0.000398374	0.000181828	0.000197413	0.000197413	0.000398727	0.000412348
NADN	0	0	0	0	0	0	0	0	0	0
NADPHQR2	0	0	0	0	0	0	0	0	0	0
NADPHQR3	0	0	0	0	0	0	0	0	0	0
NADPHQR4	0	0	0	0	0	0	0	0	0	0
NADPPPS	0	0	0	0	0	0	0	0	0	0
NADS1	0.0006837	0.0006837	0.0006837	0.00210417	0.00203108	0.000927038	0.0010065	0.0010065	0.00203288	0.00210233
NADTRHD	0	0	0	0	0	0	0	0	0	0
NAMNPP	0	0	0	0	0	0	0	0	0	0
NAt3_1p5pp	0	0	0	0	0	0	0	0	0	0
NAt3_2pp	0	0	0	0	0	0	0	0	0	0
NAt3pp	1000	1000	1000	1000	1000	1000	1000	1000	1000	1000
NAtex	0	0	0	0	0	0	0	0	0	0
NDPK1	-999.768	-999.775	-999.775	-999.285	-999.31	-999.685	-999.658	-999.658	-999.309	-999.285
NDPK2	0.127315	0.127315	0.127315	0.391828	0.378218	0.172628	0.187425	0.187425	0.378553	0.391485
NDPK3	0.0491379	0.0491379	0.0491379	0.151228	0.145975	0.0666267	0.0723375	0.0723375	0.146104	0.151096
NDPK4	0.0098868	0.0098868	0.0098868	0.0304278	0.0293709	0.0134056	0.0145547	0.0145547	0.029397	0.0304012
NDPK5	0	0.0076836	0.0076836	0	0	0	0	0	0	0
NDPK6	0	0	0	0	0	0	0	0	0	0
NDPK7	0	0	0	0	0	0	0	0	0	0
NDPK8	0	0	0	0	0	0	0	0	0	0
NH4tex	9.97729	8.17185	7.60474	9.70031	9.81868	4.27368	4.63999	4.63999	9.37167	9.75087
NH4tpp	9.97729	8.17185	7.60474	9.70031	9.81868	4.27368	4.63999	4.63999	9.37167	9.75087
NHFRBO	0	0	0	0	0	0	0	0	0	0
NI2abcpp	0	0	0	0	0	0	0	0	0	0
NI2t3pp	0	0	0	0	0	0	0	0	0	0
NI2tex	9.21e-05	9.21e-05	9.21e-05	0.000283449	0.000273604	0.00012488	0.000135583	0.000135583	0.000273846	0.000283201
NI2tpp	9.21e-05	9.21e-05	9.21e-05	0.000283449	0.000273604	0.00012488	0.000135583	0.000135583	0.000273846	0.000283201
NI2uabcpp	0	0	0	0	0	0	0	0	0	0
NMNAT	0	0	0	0	0	0	0	0	0	0
NMNDA	0	0	0	0	0	0	0	0	0	0
NMNN	0	0	0	0	0	0	0	0	0	0
NMNPtpp	0	0	0	0	0	0	0	0	0	0
NMNt7pp	0	0	0	0	0	0	0	0	0	0
NMNtex	0	0	0	0	0	0	0	0	0	0
NNAM	0	0	0	0	0	0	0	0	0	0
NNATr	0.0006837	0.0006837	0.0006837	0.00210417	0.00203108	0.000927038	0.0010065	0.0010065	0.00203288	0.00210233
NNDMBRT	0	0	0	0	0	0	0	0	0	0
NNDPR	0.0006837	0.0006837	0.0006837	0.00210417	0.00203108	0.000927038	0.0010065	0.0010065	0.00203288	0.00210233
NO2t2rpp	0	0	0	0	0	0	0	0	0	0
NO2tex	0	0	0	0	0	0	0	0	0	0
NO3R1bpp	0	0	0	0	0	0	0	0	0	0
NO3R1pp	0	0	0	0	0	0	0	0	0	0
NO3R2bpp	0	0	0	0	0	0	0	0	0	0
NO3R2pp	0	0	0	0	0	0	0	0	0	0
NO3t7pp	0	0	0	0	0	0	0	0	0	0
NO3tex	0	0	0	0	0	0	0	0	0	0
NODOx	0	0	0	0	0	0	0	0	0	0
NODOy	0	0	0	0	0	0	0	0	0	0
NOVBCNtex	0	0	0	0	0	0	0	0	0	0
NOVBCNtpp	0	0	0	0	0	0	0	0	0	0
NOtex	0	0	0	0	0	0	0	0	0	0
NOtpp	0	0	0	0	0	0	0	0	0	0
NTD1	0	0	0	0	0	0	0	0	0	0
NTD10	0	0	0	0	0	0	0	0	0	0
NTD10pp	0	0	0	0	0	0	0	0	0	0
NTD11	0	0	0	0	0	0	0	0	0	0
NTD11pp	0	0	0	0	0	0	0	0	0	0
NTD12	0	0	0	0	0	0	0	0	0	0
NTD12pp	0	0	0	0	0	0	0	0	0	0
NTD1pp	0	0	0	0	0	0	0	0	0	0
NTD2	0	0	0	0	0	0	0	0	0	0
NTD2pp	0	0	0	0	0	0	0	0	0	0
NTD3	0	0	0	0	0	0	0	0	0	0
NTD3pp	0	0	0	0	0	0	0	0	0	0
NTD4	0	0	0	0	0	0	0	0	0	0
NTD4pp	0	0	0	0	0	0	0	0	0	0
NTD5	0	0	0	0	0	0	0	0	0	0
NTD5pp	0	0	0	0	0	0	0	0	0	0
NTD6	0	0	0	0	0	0	0	0	0	0
NTD6pp	0	0	0	0	0	0	0	0	0	0
NTD7	0	0	0	0	0	0	0	0	0	0
NTD7pp	0	0	0	0	0	0	0	0	0	0
NTD8	0	0	0	0	0	0	0	0	0	0
NTD8pp	0	0	0	0	0	0	0	0	0	0
NTD9	0	0	0	0	0	0	0	0	0	0
NTD9pp	0	0	0	0	0	0	0	0	0	0
NTP1	0	0	0	0	0	0	0	0	0	0
NTP10	0	0	0	0	0	0	0	0	0	0
NTP11	0	0	0	0	0	0	0	0	0	0
NTP12	0	0	0	0	0	0	0	0	0	0
NTP3	0	0	0	0	0	0	0	0	0	0
NTP3pp	0	0	0	0	0	0	0	0	0	0
NTP5	0	0	0	0	0	0	0	0	0	0
NTPP1	0	0	0	0	0	0	0	0	0	0
NTPP10	0	0	0	0	0	0	0	0	0	0
NTPP11	0	0	0	0	0	0	0	0	0	0
NTPP2	0	0	0	0	0	0	0	0	0	0
NTPP3	0	0	0	0	0	0	0	0	0	0
NTPP4	0	0	0	0	0	0	0	0	0	0
NTPP5	0	0	0	0	0	0	0	0	0	0
NTPP6	0	0	0	0	0	0	0	0	0	0
NTPP7	0	0	0	0	0	0	0	0	0	0
NTPP8	0	0	0	0	0	0	0	0	0	0
NTPP9	0	0	0	0	0	0	0	0	0	0
NTPTP1	0	0	0	0	0	0	0	0	0	0
NTPTP2	0	0	0	0	0	0	0	0	0	0
NTRIR2x	0	0	0	0	0	0	0	0	0	0
NTRIR3pp	0	0	0	0	0	0	0	0	0	0
NTRIR4pp	0	0	0	0	0	0	0	0	0	0
O16A4COLIPAabctex	0	0	0	0	0	0	0	0	0	0
O16A4Lpp	0	0	0	0	0	0	0	0	0	0
O16AP1pp	0	0	0	0	0	0	0	0	0	0
O16AP2pp	0	0	0	0	0	0	0	0	0	0
O16AP3pp	0	0	0	0	0	0	0	0	0	0
O16AT	0	0	0	0	0	0	0	0	0	0
O16AUNDtpp	0	0	0	0	0	0	0	0	0	0
O16GALFT	0	0	0	0	0	0	0	0	0	0
O16GLCT1	0	0	0	0	0	0	0	0	0	0
O16GLCT2	0	0	0	0	0	0	0	0	0	0
O2Stex	0	0	0	0	0	0	0	0	0	0
O2tex	15	15	15	15	15	3	15	15	15	15
O2tpp	15	15	15	15	15	3	15	15	15	15
OAADC	0	0	0	0	0	0	0	0	0	0
OBTFL	0	0	0	0	0	0	0	0	0	0
OCBT	2.36136	1.75955	1.57051	0.265371	0.407921	0.116915	0.126936	0.126936	0.256381	0.294662
OCDCAtexi	0	0	0	0	0	0	0	0	0	0
OCDCEAtexi	0	0	0	0	0	0	0	0	0	0
OCTAtex	0	0	0	0	0	0	0	0	0	0
OCTDPS	0.0002007	0.0002007	0.0002007	0.000617679	0.000596224	0.000272132	0.000295457	0.000295457	0.000596753	0.000617139
OCTNLL	9e-07	0	0	0	0	1.22032e-06	1.32492e-06	1.32492e-06	0	0
OGMEACPD	6e-07	6e-07	6e-07	1.84657e-06	1.78243e-06	8.13548e-07	8.8328e-07	8.8328e-07	1.78401e-06	1.84496e-06
OGMEACPR	6e-07	6e-07	6e-07	1.84657e-06	1.78243e-06	8.13548e-07	8.8328e-07	8.8328e-07	1.78401e-06	1.84496e-06
OGMEACPS	6e-07	6e-07	6e-07	1.84657e-06	1.78243e-06	8.13548e-07	8.8328e-07	8.8328e-07	1.78401e-06	1.84496e-06
OHPBAT	6.69e-05	6.69e-05	6.69e-05	0.000205893	0.000198741	9.07106e-05	9.84857e-05	9.84857e-05	0.000198918	0.000205713
OHPHM	6.69e-05	6.69e-05	6.69e-05	0.000205893	0.000198741	9.07106e-05	9.84857e-05	9.84857e-05	0.000198918	0.000205713
OMBZLM	6.69e-05	6.69e-05	6.69e-05	0.000205893	0.000198741	9.07106e-05	9.84857e-05	9.84857e-05	0.000198918	0.000205713
OMCDC	0.131333	0.131333	0.131333	0.404194	0.390155	0.178077	0.19334	0.19334	0.390501	0.403841
OMMBLHX	6.69e-05	6.69e-05	6.69e-05	0.000205893	0.000198741	9.07106e-05	9.84857e-05	9.84857e-05	0.000198918	0.000205713
[truncated: 594 more rows]
